# Supplementary material for: DeepConf: Leveraging ANI-ML Potentials for Exploring Local Minima with Application to Bioactive Conformations
Source: J Chem Inf Model. 2025 Mar 4;65(6):2818–33. doi: 10.1021/acs.jcim.4c02053 (PMC11938341; doi:10.1021/acs.jcim.4c02053)
Supplement: Supplementary file 2 — ci4c02053_si_002.xlsx [file ci4c02053_si_002.xlsx]

## Sheet: equil_confgen_vs_3d
						ConfGen Parameters	parset1					parset2					parset3					parset4					parset5					Auto3D Parameters
						optimization_method	LBFGS					LBFGS					LBFGS					FIRE					FIRE					k:	FALSE
						pre_optimization_lig	no					no					no					no					no					window:	100000
						genconformer	yes					yes					yes					yes					yes					memory:	None
						ETKDG	yes					yes					yes					yes					yes					capacity:	40
						num_conformers	1					1					1					1					1					enumerate_tautomer:	FALSE
						max_attempts	100000					100000					100000					100000					100000					tauto_engine:	rdkit'
						prune_rms_thresh	0.5					0.5					0.5					0.5					0.5					pKaNorm:	FALSE
						opt_prune_rms_thresh	0.3					0.3					0.3					0.3					0.3					isomer_engine:	rdkit
						opt_prune_diffE_thresh	0.001					0.001					0.001					0.001					0.001					max_confs:	None
						caculator_type	ani2x					ani2x					ani2x					ani2x					ani2x					enumerate_isomer:	TRUE
						optimization_conf	yes					yes					yes					yes					yes					mode_oe:	classic'
						optimization_lig	no					no					no					no					no					optimizing_engine:	ANI2x'
						nprocs	32					32					32					32					32					opt_steps:	50000
						thr_fmax	0.02					0.02					0.02					0.02					0.02					convergence_threshold:	0.02
						maxiter	50000					50000					50000					50000					50000					patience:	1000
						nfold	4					2					2					4					2					threshold:	0.3
						npick	0					0					2					0					2
		Molecuule	G16_clust_num	G16_E_glob (eV)	ANI_clust_numb	Success<0.5	num_conf	rmsd_glob	dE_glob_ev	sucess % local <0.5		num_conf	rmsd_glob	dE_glob_ev	sucess % local <0.5		num_conf	rmsd_glob	E_glob_ev	sucess % local <0.5		num_conf	rmsd_glob	E_glob_ev	sucess % local <0.5		num_conf	rmsd_glob	E_glob_ev	sucess % local <0.5			Auto3D	rmsd_glob	dE_glob_Hartr	sucess % local <0.5
MOL1	a	figS3c_2	4	-7255.32	5	4	2	0.00514606	-0.41168	0.33		2	0.0146327	-0.411272	0.33		2	0.00679064	-0.411624	0.33		2	0.0094975	-0.408296	0.33		2	0.0315446	-0.408251	0.33			1	0.0120983	-0.415254	0
MOL2	b	figS3e_3	4	-11433.4	8	4	11	0.714809	-0.795465	0.67		3	0.173717	-0.794251	0.33		8	0.166462	-0.795265	0.67		29	0.195065	-0.788656	1		11	0.254931	-0.784156	1			8	0.170273	-0.801309	0.67
MOL3	c	figS3d_3	4	-9334.69	6	6	3	0.854618	-0.491074	0.33		2	0.860624	-0.485356	0.33		3	0.860624	-0.485356	0.33		4	0.85664	-0.484796	0.33		3	0.855167	-0.48654	0.33			2	0.855466	-0.494678	0.33
MOL4	e	figS3c_5	4	-7796.48	4	4	2	0.0121127	-0.478977	0.33		2	0.0176264	-0.477644	0.33		2	0.0176264	-0.477644	0.33		2	0.0122555	-0.478959	0.33		2	0.0181223	-0.477549	0.33			2	0.0222594	-0.474174	0.33
MOL5	f	figS3c_14	4	-7830.09	6	4	2	0.811681	-0.411058	0		2	0.798429	-0.409302	0		2	0.79946	-0.410296	0		2	0.794694	-0.408363	0		2	0.0541779	-0.409019	0			3	0.0525752	-0.414793	0.33
MOL6	g	figS3c_12	8	-8369.81	8	8	7	0.0546172	-0.474752	0.43		2	0.0860845	-0.474162	0.14		6	0.0860845	-0.474162	0.43		10	0.101946	-0.47352	0.71		7	0.550084	-0.471897	0.43			10	0.545636	-0.474307	0.43
MOL7	h	figS3b_12	5	-6217.65	6	5	5	0.610602	-0.3491	0.5		3	0.354053	-0.3091	0.25		5	0.659068	-0.31436	0.5		6	0.613506	-0.347226	0.75		6	0.0154354	-0.346904	0.5			5	0.61124	-0.352147	0.5
MOL8	j	figS3b_10	4	-6184.52	5	4	3	0.00517039	-0.42568	0.33		2	0.00517039	-0.42568	0.33		4	0.00508435	-0.42573	0.67		3	0.00724363	-0.425342	0.33		3	0.00724363	-0.425342	0.33			3	0.0519876	-0.426277	0.33
	Elapsed Time (sec)							592					126					363					1876					1465						30
	rmsd_success %global_<0.5							0.5					0.75					0.625					0.625					0.75						0.625
	Success %match_confs							0.365					0.255					0.4075					0.4725					0.40625						0.365

## Sheet: Sheet2
mol	real_confs_eyeinspec	glob	num_minima
figS3c_2	1,2,3,4	2	4
figS3e_3	1,2,3,4	3	4
figS3d_3	1,2,3,4	1	4
figS3c_9	1,2,3,4	1	4
figS3c_5	1,2,3,4	1	4
figS3c_14	1,2,3,4	2	4
figS3c_12	1,4,8,10,13,15,17,18	17	8
figS3b_12	1,2,3,4,5	5	5
figS3b_10	1,3,4,5	5	4

## Sheet: parsets
	parset1	parset2	parset3	parset4	parset5	parset6	parset7		auto3d
optimization_method	LBFGS	LBFGS	LBFGS	FIRE	FIRE	FIRE	FIRE	k:	FALSE
pre_optimization_lig	no	no	no	no	no	no	no	window:	100000
genconformer	yes	yes	yes	yes	yes	yes	yes	memory:	None
ETKDG	yes	yes	yes	yes	yes	yes	yes	capacity:	40
num_conformers	1	1	1	1	1	1	1	enumerate_tautomer:	FALSE
max_attempts	100000	100000	100000	100000	100000	100000	100000	tauto_engine:	rdkit'
prune_rms_thresh	0.5	0.5	0.5	0.5	0.5	0.5	0.5	pKaNorm:	FALSE
opt_prune_rms_thresh	0.3	0.3	0.3	0.3	0.3	0.3	0.3	isomer_engine:	rdkit
opt_prune_diffE_thresh	0.001	0.001	0.001	0.001	0.00001	0.001	0.001	max_confs:	None
caculator_type	ani2x	ani2x	ani2x	ani2x	ani2x	ani2x	ani2x	enumerate_isomer:	TRUE
optimization_conf	yes	yes	yes	yes	yes	no	no	mode_oe:	classic'
optimization_lig	no	no	no	no	no	no	no	optimizing_engine:	ANI2x'
nprocs	32	32	32	32	32	32	32	opt_steps:	5000
thr_fmax	0.02	0.02	0.02	0.02	0.0002	0.02	0.02	convergence_threshold:	0.02
maxiter	50000	50000	50000	50000	50000	50000	50000	patience:	1000
nfold	4	2	2	4	2	2	2	threshold:	0.3
npick	0	0	2	0	2	0	0
cluster	yes	yes	yes	yes	yes	yes	no

## Sheet: selected8_equilib
	ConfGen: parset1				ConfGen: parset2				ConfGen: parset3
		global to G16 global		local to G16 local		global to G16 global		local to G16 local		global to G16 global		local to G16 local
ID	# conformers	RMSD (Å)	ΔE (kcal/mol)	sucess	# conformers	RMSD (Å)	ΔE (kcal/mol)	sucess	# conformers	RMSD (Å)	ΔE (kcal/mol)	sucess
Mol1	2	0.00514606	0.0811754	0.33	2	0.0146327	0.0906008	0.33	2	0.00679064	0.0824798	0.33
Mol2	11	0.714809	-0.0835362	0.67	3	0.173717	-1.89838	0.33	8	0.166462	-1.92178	0.67
Mol3	3	0.854618	0.0276908	0.33	2	0.860624	0.77042	0.33	3	0.860624	0.77042	0.33
Mol4	2	0.0121127	-0.0104005	0.33	2	0.0176264	-0.209109	0.33	2	0.0176264	-0.209109	0.33
Mol5	2	0.811681	0.000319313	0	2	0.798429	0.0478516	0	2	0.79946	0.0249473	0
Mol6	7	0.0546172	0.00728182	0.43	2	0.0860845	0.181532	0.14	6	0.0860845	0.181532	0.43
Mol7	5	0.610602	-0.046123	0.5	3	0.354053	-0.141204	0.25	5	0.659068	-0.262486	0.5
Mol8	3	0.00517039	-0.0562098	0.33	2	0.00517039	-1.29622	0.33	4	0.00508435	-1.29738	0.67
global		0.5	0.0390921	0.365		0.75	0.579415	0.255		0.625	0.593766	0.4075
	ConfGen: parset4				ConfGen: parset5				Auto3D
		global to G16 global		local to G16 local		global to G16 global		local to G16 local		Auto3D global to G16 global		Auto3D local to G16 local
ID	# conformers	RMSD (Å)	ΔE (kcal/mol)	sucess	# conformers	RMSD (Å)	ΔE (kcal/mol)	sucess	# conformers	RMSD (Å)	ΔE (kcal/mol)	sucess
Mol1	2	0.0094975	0.159215	0.33	2	0.0315446	0.160263	0.33	1	0.0120983	-0.00124852	0
Mol2	29	0.195065	-1.76937	1	11	0.254931	-1.6656	1	8	0.170273	-2.06116	0.67
Mol3	4	0.85664	0.783328	0.33	3	0.855167	0.743107	0.33	2	0.855466	0.555457	0.33
Mol4	2	0.0122555	-0.239442	0.33	2	0.0181223	-0.206921	0.33	2	0.0222594	-0.129094	0.33
Mol5	2	0.794694	0.0695262	0	2	0.0541779	0.0543829	0	3	0.0525752	-0.0787728	0.33
Mol6	10	0.101946	0.196348	0.71	7	0.550084	0.233778	0.43	10	0.545636	0.178189	0.43
Mol7	6	0.613506	-1.02041	0.75	6	0.0154354	-1.01297	0.5	5	0.61124	-1.13389	0.5
Mol8	3	0.00724363	-1.28842	0.33	3	0.00724363	-1.28842	0.33	3	0.0519876	-1.31	0.33
Overall		0.625	0.690757	0.4725		0.75	0.67068	0.40625		0.625	0.680975	0.365

## Sheet: selected8_nonequil
Note: For each molecule, 100 non-eq. conformer (randomly displaced) generated		ConfGen Parameters	parset4			Auto3D Parameters
		optimization_method	FIRE			k:	FALSE
		pre_optimization_lig	no			window:	100000
		genconformer	no			memory:	None
		ETKDG	yes			capacity:	40
		num_conformers	1			enumerate_tautomer:	FALSE
		max_attempts	100000			tauto_engine:	rdkit'
		prune_rms_thresh	0.5			pKaNorm:	FALSE
		opt_prune_rms_thresh	0.3			isomer_engine:	rdkit
		opt_prune_diffE_thresh	0.001			max_confs:	None
		caculator_type	ani2x			enumerate_isomer:	TRUE
		optimization_conf	no			mode_oe:	classic'
		optimization_lig	yes			optimizing_engine:	ANI2x'
		nprocs	32			opt_steps:	5000
		thr_fmax	0.02			convergence_threshold:	0.02
		maxiter	50000			patience:	1000
		nfold	4			threshold:	0.3
		npick	0
		ConfGen				Auto3D
		distortion 1		distortion 2		distortion 1			distortion 2
	Molecuule	success	minRMSD	success	minRMSD	success	minRMSD	comment	success	minRMSD	comment
a	figS3c_2	0.99	0.003	0.51	0.003	0.16	0.02	over 16	0	NA	NA
b	figS3e_3	0.98	0.024	0.53	0.026	0.23	0.87	over 44	0.04	0.9	over 51
c	figS3d_3	0.99	0.009	0.63	0.011	0.17	0.86	over 21	0.04	0.86	over 58
e	figS3c_5	0.98	0.005	0.56	0.005	0.14	0.61	over 24	0	NA	NA
f	figS3c_14	0.96	0.005	0.67		0.23	0.55	over 42	0.06	0.55	over 58
g	figS3c_12	0.99	0.008	0.71	0.006	0.24	0.12	over 33	0.54	0.12	over 56
h	figS3b_12	0.97	0.011	0.69	0.01	0.42	0.36	over 44	0.26	0.35	over 59
j	figS3b_10	0.97	0.006	0.5	0.004	0.21	0.63	over 64	0.06	0.63	over 57
rmsd_success %global_<0.5	Overall	0.97875	0.008875	0.6	0.00928571	0.225	0.5025		0.125	0.568333

## Sheet: pdb439_summary
				wrt/model_g16out							wrt/ideal_g16out
Method	Parameter	RMSD	avg_numconf	rmsd<0.5	rmsd<1.0	rmsd<1.5	rmsd<2.0	mean	min	max	rmsd<0.5	rmsd<1	rmsd<1.5	rmsd<2	mean	min	max		0.5	1	1.5	2
Auto3D	sdf input	all	62.11	0.435	0.7722	0.9225	0.9886	0.694985	0.0613301	2.44653	0.6537	0.9293	0.9931	1	0.473067	0.0318864	1.79636
		top 1		0.0751	0.1822	0.312	0.5353				0.0751	0.1731	0.3371	0.6013				Auto3D assigned global
		top 3		0.1503	0.3507	0.5535	0.7927	1.35857	0.0613301	4.11176	0.1822	0.3826	0.6309	0.8587	1.24195	0.0318864	3.39112
		top 10		0.2824	0.5763	0.7744	0.9293	0.977072	0.0613301	3.66483	0.4054	0.6879	0.8974	0.9635	0.783961	0.0318864	2.65936
ConfGen	opt_conf_no	all	21	0.2346	0.599	0.8291	0.943	0.928423	0.099284	3.10406	0.3667	0.8473	0.9407	0.9703	0.660668	0.10754	2.35212
	picked confs	top 1		0.0478	0.1435	0.2391	0.4533				0.0842	0.2255	0.4168	0.6856				ConfGen assigned global
		top 3		0.0933	0.2733	0.4851	0.7403	1.50918	0.124045	3.93355	0.1958	0.4965	0.779	0.9293	1.05898	0.11592	3.07721
		top 10		0.2095	0.5011	0.7334	0.9225	1.09183	0.124045	3.10406	0.3325	0.763	0.9179	0.9772	0.755959	0.0815508	2.53954
ConfGen	opt_conf_no	all	207	0.3712	0.7699	0.9384	0.984	0.711883	0.0710916	2.26718	0.5876	0.9567	0.9931	0.9977	0.493303	0.0615448	2.00297
	all confs	top 1		0.0478	0.1435	0.2391	0.4533				0.0842	0.2255	0.4168	0.6856
		top 3		0.0911	0.2528	0.4441	0.697	1.56534	0.0821155	3.85146	0.1708	0.451	0.7198	0.8952	1.1464	0.0996029	3.09954
		top 10		0.1799	0.4533	0.6697	0.8815	1.18576	0.0766803	3.55538	0.3302	0.7038	0.8883	0.9703	0.815745	0.0643505	2.52071
ConfGen	parset2	all	18	0.3553	0.6833	0.8724	0.9726	0.808322	0.0554725	2.5343	0.5466	0.8861	0.9635	0.9931	0.543228	0.0289987	2.24178
		top 1		0.0979	0.2072	0.3621	0.5717				0.0956	0.1753	0.2938	0.5649
		top 3		0.2164	0.3781	0.6264	0.8291	1.25266	0.0554725	3.58783	0.2027	0.4009	0.6264	0.8724	1.20525	0.0289987	3.12534
		top 10		0.3166	0.5876	0.8109	0.9476	0.924016	0.0554725	2.88817	0.4305	0.7676	0.9066	0.984	0.698396	0.0289987	2.46769
ConfGen	parset5	all	36	0.466431	0.749117	0.897527	0.971731	0.690298	0.0224634	2.31908	0.674912	0.922261	0.989399	0.996466	0.431141	0.0316048	1.59174
		top 1		0.1342	0.2402	0.378	0.6077				0.0742	0.166	0.3003	0.5053
		top 3		0.229682	0.40636	0.625442	0.823322	1.2306	0.0480452	3.96361	0.187279	0.353357	0.572438	0.819788	1.27891	0.0399631	3.17667
		top 10		0.34629	0.583039	0.777385	0.918728	0.926113	0.0380328	3.0014	0.40636	0.710247	0.890459	0.971731	0.716402	0.0399631	2.34162
ConfGen	parset4	all	322	0.5654	0.8831	0.9696	0.9953	0.544103	0.0344262	2.37814	0.7102	0.9672	0.9953	0.9976	0.394854	0.023366	2.00661
		top 1		0.1028	0.2289	0.3831	0.5794				0.0584	0.1495	0.2663	0.5327
		top 3		0.2056	0.4112	0.5911	0.7663	1.31101	0.0344262	3.92237	0.1285	0.2967	0.4742	0.7289	1.46118	0.0588378	3.37383
		top 10		0.3271	0.5747	0.7593	0.8901	1.01105	0.0344262	3.92237	0.2593	0.5023	0.7476	0.9065	1.0379	0.0402228	3.08785
RDKit	MMFF94	all	20	0.3576	0.722	0.8792	0.9772	0.782773	0.0531191	2.87911	0.4783	0.8747	0.9589	0.9977	0.58987	0.0490409	2.05155
		top 1		0.0683	0.1822	0.3211	0.6082				0.0592	0.1594	0.2733	0.5398
		top 3		0.1548	0.353	0.5671	0.8314	1.32606	0.0531191	3.36487	0.164	0.3849	0.5854	0.8382	1.27968	0.0523557	3.38073
		top 10		0.2961	0.5968	0.7835	0.9453	0.948653	0.0531191	3.13909	0.3781	0.7266	0.8906	0.984	0.757432	0.0523557	2.57936
RDKit	UFF	all	20	0.2938	0.722	0.8906	0.9772	0.815722	0.0625632	2.77535	0.3872	0.8496	0.9658	0.9954	0.649007	0.0538088	2.4196
		top 1		0.0797	0.2277	0.3872	0.6059				0.0523	0.1366	0.2369	0.4669
		top 3		0.148	0.4077	0.6195	0.8405	1.27496	0.0625632	3.57846	0.1389	0.3485	0.533	0.763	1.3929	0.0538088	3.40909
		top 10		0.246	0.6195	0.8268	0.9612	0.930573	0.0625632	3.07293	0.3029	0.7175	0.9088	0.9794	0.79382	0.0538088	2.50092

## Sheet: pdb439_summary_energies
					Energy cutoff
	MAE (kcal/mol)	MUD	min	max	0.592	1.184	1.776				The data is produced from pdb439_explicit sheet. And only instances where both model and ideal structures are lower than RMSD 0.5A are considered
	g16ideal to g16model	2.74753	-14.9614	27.2003							lowest RMSD structure is base
parset2	DeepConfmodel to g16model	2.65	-6.7	24.14	0.145	0.35	0.444				lowest RMSD structure is base
	Deeponfideal to G16ideal	2.66	-7.44	12.2	0.145	0.273	0.385				lowest RMSD structure is base
parset4	DeepConfmodel to g16model	3.88053	-13.4748	26.6024	0.121495	0.226636	0.299065
	Deeponfideal to G16ideal	3.65052	-11.2177	22.5097	0.0957944	0.184579	0.324766
parset5	DeepConfmodel to g16model	2.91	-14.7	11.3	0.13	0.23	0.41
	Deeponfideal to G16ideal	2.68	-7.5	12.1	0.17	0.27	0.4
	Auto3Dmodel to g16model	3.32	-10.1	18.5	0.11	0.255	0.379
	Auto3Dideal to G16ideal	2.87	-5	16.7	0.131	0.248	0.359
parset2	DeepConfmodelideal_to_g16modelideal	3.87264			0.307	0.444	0.487				difference of RelE
parset5	DeepConfmodelideal_to_g16modelideal	3.06103			0.26	0.42	0.58
	Auto3Dmodelideal_to_g16modelideal	3.5067			0.234	0.372	0.469
	RDKitMMFF94modelideal_to_g16modelideal	4.49489			0.223	0.379	0.485
	RDKitUFFmodelideal_to_g16modelideal	3.91335			0.165	0.282	0.435

## Sheet: Sheet1
					Energy cutoff
		MUD	min	max	0.592	1.184	2.96
	g16ideal to g16model	2.74753	-14.9614	27.2003					Model	Ideal							lowest RMSD structure is base
parset2	DeepConfmodel to g16model	3.61502	-21.4853	24.1433	0.139269	0.230594	0.561644										lowest RMSD structure is base
	Deeponfideal to G16ideal	3.11958	-8.43901	14.4198	0.123007	0.248292	0.596811										lowest RMSD structure is base
	Auto3Dmodel to g16model	4.4725	-23.4997	24.3271	0.102506	0.22779	0.46697
	Auto3Dideal to G16ideal	3.63674	-8.05048	16.6904	0.109339	0.198178	0.503417
parset5	DeepConfmodel to g16model	3.08	0.01	11	0.14433	0.268041	0.618557
	Deeponfideal to G16ideal	2.83	0.01	14.8	0.195876	0.28866	0.701031
	DeepConfmodel to DeepConfideal	2.7496	-19.0807	17.6192
	Auto3Dmodel to Auto3Dideal	3.19558	-15.8347	16.6722
	RDKit_MMFF94 model to ideal	3.1693	-18.9031	20.23
	RDKit_UFF model to ideal	2.36952	-13.2719	16.6185
parset2	DeepConfmodelideal_to_g16modelideal	4.66495	0.00159528	30.4955	0.170843	0.268793	0.46697										difference of RelE
parset4
parset5		2.88	0	14	0.216495	0.371134	0.670103
	Auto3Dmodelideal_to_g16modelideal	4.91965	0.0148245	29.5485	0.138952	0.252847	0.460137
	RDKitMMFF94modelideal_to_g16modelideal	4.90207	8.91272e-05	33.009	0.143508	0.252847	0.510251
	RDKitUFFmodelideal_to_g16modelideal	4.05047	0.00284633	29.4283	0.154897	0.273349	0.52164

## Sheet: pdb439_explicit
			91		parset2	to model						to ideal									parset4	to model						to ideal									auto3d	to model						to ideal
ID (M)	model g16out energy	ideal g16out energy	dE(kcal) model-ideal	rmsd_modelg16out/idealg16out	size	min in all	EnergyeV_of it	in in top3	min in top10	DE_to_g16(kcal)	DE_abs	min in all	EnergyeV_of it	in in top3	min in top10	DE_to_g16	DE_abs	DE_modelideal	DDE	DDE_abs	size	min in all	EnergyeV_of it	in in top3	min in top10	DE_to_g16	DE_ABS	min in all	EnergyeV_of it	in in top3	min in top10	DE_to_g16	DE_ABS	DE_modelideal	DDE	DDE_abs	size	min in all	EnergyeV_of it	in in top3	min in top10	DE_to_g16	DE_abs	min in all	EnergyeV_of it	in in top3	min in top10	DE_to_g16	DE_modelideal
M048	-35013.1	-35013	-0.541558	2.35419	27	0.327852	-35013.1	1.29399	0.48685	-1.53351	1.53351	0.61398	-35013.1	1.92735	1.88397	-2.54247	2.54247	0.467398	1.00896	1.00896	416	0.202066	-35013	0.306338	0.306338	0.557856	0.557856	0.446973	-35013.1	2.00907	1.87729	-1.38446	1.38446	1.40076	1.94231	1.94231	34	0.352096	-35012.8	0.646411	0.539225	5.26142	5.26142	0.73149	-35012.9	1.17541	1.17541	3.75876	0.96111
M05B	-36738.5	-36738.2	-4.86752	3.10801	4	1.38703	-36738.2	1.38703	1.38703	6.31128	6.31128	0.214245	-36737.8	0.647561	0.214245	11.286	11.286	-9.8422	-4.97468	4.97468																	16	0.379226	-36737.9	0.379226	0.379226	12.5747	12.5747	0.229346	-36737.8	1.25792	0.229346	9.8163	-2.10908
M06V	-33751.6	-33751.8	6.24261	3.25069	16	1.41688	-33751.5	2.7851	1.41688	0.600836	0.600836	0.854742	-33751.4	1.04767	0.854742	9.14663	9.14663	-2.30318	-8.54579	8.54579																	93	0.774069	-33751.3	0.824936	0.824936	4.97866	4.97866	0.568663	-33751.3	0.78877	0.78877	11.2186	0.00265557
M0BZ	-30604.6	-30604.6	-0.162706	2.04643	27	1.69013	-30604.5	2.05054	1.92703	2.75771	2.75771	0.123482	-30604.5	0.123482	0.123482	1.86457	1.86457	0.73043	0.893137	0.893137	629	0.716406	-30604.5	0.716406	0.716406	1.95361	1.95361	0.0402228	-30604.5	1.80224	0.0402228	1.96673	1.96673	-0.175828	-0.0131221	0.0131221	61	0.277495	-30604.7	0.277495	0.277495	-1.25942	1.25942	0.261483	-30604.5	2.03523	0.261483	1.51309	-2.93523
M0C5	-30414.3	-30414.3	-0.307064	2.07859	30	0.19677	-30414.4	0.19677	0.19677	-2.16529	2.16529	0.177505	-30414.2	0.354801	0.354801	2.14825	2.14825	-4.62061	-4.31355	4.31355	663	0.651858	-30414.2	0.760085	0.651858	1.86298	1.86298	0.0461645	-30414.2	1.97441	0.466983	2.29091	2.29091	-0.734994	-0.427929	0.427929	98	1.37977	-30413.8	1.9812	1.9812	11.0402	11.0402	0.0498238	-30414.2	0.45718	0.0498238	2.0265	8.70667
M0C6	-43110.3	-43110.3	-0.241233	2.04492	26	0.744021	-43110.3	0.744021	0.744021	0.467307	0.467307	0.161856	-43110.2	0.366165	0.161856	1.78811	1.78811	-1.56203	-1.3208	1.3208																	62	0.688045	-43110.4	0.688045	0.688045	-2.80402	2.80402	0.274464	-43110.3	0.274464	0.274464	1.16298	-4.20823
M0C7	-42274.1	-42274.1	-0.209895	2.32372	28	1.87293	-42274	2.02327	2.02327	3.30377	3.30377	0.045283	-42274	1.45253	0.325706	2.63661	2.63661	0.457262	0.667157	0.667157	677	0.351685	-42274.2	0.351685	0.351685	-0.759454	0.759454	0.0662049	-42274	1.6669	1.60863	2.83058	2.83058	-3.79993	-3.59003	3.59003	66	0.397553	-42274.2	0.397553	0.397553	-0.709313	0.709313	0.0678625	-42274	1.60186	1.42803	2.27929	-3.1985
M0FT	-33481.2	-33480.9	-6.5045	2.39252	16	0.785002	-33480.9	1.32574	0.785002	6.9172	6.9172	0.671835	-33481	1.65747	0.671835	-0.815967	0.815967	1.22867	7.73317	7.73317	216	0.24188	-33480.6	0.532536	0.532536	13.532	13.532	0.547867	-33480.9	0.929033	0.642424	0.149463	0.149463	6.87807	13.3826	13.3826	109	0.592382	-33480.7	1.09374	1.09374	11.1041	11.1041	0.552571	-33480.8	0.968381	0.968381	2.7885	1.81113
M0KQ	-39465.1	-39465.2	0.468541	2.34788	8	0.21637	-39465	0.21637	0.21637	3.15337	3.15337	0.496366	-39465	1.11516	0.496366	4.12047	4.12047	-0.498555	-0.967096	0.967096																	50	0.342033	-39465	2.10672	1.05468	3.42065	3.42065	0.180273	-39465	0.421302	0.421302	3.80167	0.0875215
M0KR	-30100.5	-30100.5	0.0509159	2.19269	8	1.31359	-30100.3	1.31359	1.31359	3.39659	3.39659	1.25422	-30100.3	1.7875	1.25422	3.54173	3.54173	-0.0942165	-0.145132	0.145132	50	0.353215	-30100.3	2.52217	0.353215	4.09282	4.09282	0.333666	-30100.3	1.666	1.20999	4.32215	4.32215	-0.178409	-0.229325	0.229325	52	0.44978	-30100.3	2.20963	1.17984	4.1672	4.1672	0.289221	-30100.3	1.64746	1.0185	4.3274	-0.10929
M0LC	-37021	-37020.9	-1.47231	2.38631	32	0.884352	-37020.9	0.884352	0.884352	2.8321	2.8321	0.986787	-37020.6	0.99567	0.99567	7.42045	7.42045	-6.06066	-4.58835	4.58835																	92	0.969439	-37020.8	0.969439	0.969439	3.8061	3.8061	1.03609	-37020.7	1.13849	1.03609	5.58364	-3.24985
M0VG	-32104.5	-32104.1	-9.5066	2.06899	15	1.34383	-32104.4	1.34383	1.34383	2.58576	2.58576	0.750742	-32104	1.6149	0.750742	2.54023	2.54023	-9.46107	0.0455236	0.0455236	168	1.41822	-32103.9	2.55111	2.49355	14.1497	14.1497	0.590166	-32104	1.50753	1.49632	1.88403	1.88403	2.75908	12.2657	12.2657	66	1.38038	-32103.8	2.72713	2.47067	16.2174	16.2174	0.630006	-32104.1	1.70343	1.23394	1.34235	5.36842
M0XF	-31543.9	-31543.3	-14.9614	2.0954	32	0.579356	-31543.4	0.827338	0.827338	11.0448	11.0448	1.31803	-31543.3	1.71691	1.71691	-0.247723	0.247723	-3.66887	11.2925	11.2925																	109	1.17066	-31542.9	2.18028	1.63868	24.2217	24.2217	0.254477	-31543.1	1.69433	1.36824	3.14359	6.11675
M0YO	-33589.9	-33589.8	-1.98378	2.03362	6	0.225491	-33589.6	0.225491	0.225491	4.95917	4.95917	0.0534788	-33589.6	1.46012	0.0534788	3.31747	3.31747	-0.342082	1.6417	1.6417	8	0.0823867	-33589.6	0.0823867	0.0823867	5.21904	5.21904	0.0495114	-33589.6	1.45663	0.0495114	3.3616	3.3616	-0.126345	1.85744	1.85744	5	0.24261	-33589.6	0.24261	0.24261	4.86591	4.86591	0.0498086	-33589.6	0.0498086	0.0498086	3.00718	-0.125055
M15V	-41341.6	-41341.3	-7.76412	2.21027	16	0.113237	-41341.8	0.113237	0.113237	-3.15096	3.15096	0.20453	-41341.4	2.0459	1.35551	-1.65813	1.65813	-9.25695	-1.49283	1.49283																	75	0.283908	-41341.8	0.283908	0.283908	-3.27632	3.27632	0.258515	-41341.4	1.68765	1.37648	-1.19913	-9.84131
M19R	-25929.1	-25928.6	-11.8579	2.44379	30	0.156849	-25929.2	1.00271	0.156849	-2.58513	2.58513	0.0818813	-25928.8	1.60241	1.60241	-3.74339	3.74339	-10.6996	1.15827	1.15827	820	0.246512	-25929.1	0.892172	0.80807	-0.892298	0.892298	0.0655042	-25928.7	1.78047	1.50057	-3.33653	3.33653	-9.41363	2.44423	2.44423	78	0.303761	-25929.2	0.942376	0.303761	-2.34604	2.34604	0.151152	-25928.8	1.817	1.47626	-4.24936	-9.95455
M1A2	-38545.8	-38545.8	0.778448	2.09606	8	0.944958	-38545.6	1.13966	0.944958	2.74829	2.74829	1.43502	-38545.9	1.43502	1.43502	-1.83534	1.83534	5.36208	4.58363	4.58363	62	0.888347	-38545.6	1.12101	0.893361	4.20621	4.20621	1.274	-38545.6	1.64333	1.45591	5.56642	5.56642	-0.581756	-1.3602	1.3602	40	0.654781	-38545.9	0.654781	0.654781	-2.50586	2.50586	1.27422	-38545.9	2.02074	1.27422	-1.29021	-0.437196
M1C7	-35254.4	-35254.2	-4.46552	2.40885	15	0.438917	-35254.4	0.438917	0.438917	0.107951	0.107951	0.412386	-35254.2	0.412386	0.412386	-1.98877	1.98877	-2.3688	2.09672	2.09672	222	0.409362	-35254.3	0.495996	0.409362	1.86796	1.86796	0.298831	-35254	2.29766	0.467672	3.17999	3.17999	-5.77756	-1.31204	1.31204	122	0.490116	-35254.4	0.490116	0.490116	-0.108293	0.108293	0.332077	-35254	2.12418	0.535859	2.64563	-7.21944
M1GB	-31654	-31653.8	-4.00788	2.64814	15	1.92411	-31653.7	1.92411	1.92411	5.09847	5.09847	0.889262	-31653.7	1.21043	0.889262	2.51854	2.51854	-1.42795	2.57993	2.57993	218	0.122404	-31653.9	0.122404	0.122404	2.13856	2.13856	0.16076	-31653.7	2.53121	0.16076	1.75132	1.75132	-3.62064	0.387236	0.387236	89	1.56767	-31653.6	2.04078	2.04078	9.18717	9.18717	0.430584	-31653.7	1.23278	0.430584	2.07487	3.10442
M1IF	-36662.6	-36662.6	0.208929	2.07512	13	0.519425	-36662.6	1.47211	0.519425	-0.150544	0.150544	0.918246	-36662.6	0.918246	0.918246	-0.493338	0.493338	0.551722	0.342794	0.342794	140	0.566622	-36662.6	1.32643	1.32643	0.529636	0.529636	0.702553	-36662.6	0.728739	0.728739	0.441122	0.441122	0.297442	0.0885136	0.0885136	32	0.542037	-36662.3	1.46072	1.16898	7.67216	7.67216	0.639857	-36662.6	0.639857	0.639857	-0.747318	8.62841
M1LC	-28940.7	-28940.8	0.884001	2.18404	30	0.895197	-28940.8	0.895197	0.895197	-1.9951	1.9951	0.950121	-28940.5	1.57751	1.41447	5.31236	5.31236	-6.42346	-7.30746	7.30746	693	0.488644	-28940.6	1.01085	0.765365	2.15901	2.15901	0.386199	-28940.6	1.61935	1.56042	4.40175	4.40175	-1.35873	-2.24273	2.24273	82	0.864609	-28940.6	0.885676	0.885676	3.89509	3.89509	0.211598	-28940.7	1.49636	1.47109	2.842	1.93709
M1RC	-42626.4	-42626.9	10.9283	2.31446	24	0.876898	-42626.3	2.15203	1.25844	2.25118	2.25118	0.193287	-42626.8	0.431337	0.193287	2.27731	2.27731	10.9022	-0.0261354	0.0261354																	27	1.26981	-42626.8	2.21291	1.26981	-8.1993	8.1993	0.374698	-42626.7	0.437192	0.374698	5.29166	-2.56266
M21G	-38019.2	-38019.1	-1.04904	2.2305	16	0.255047	-38019.1	0.255047	0.255047	1.72774	1.72774	0.133647	-38019.1	0.62028	0.133647	1.13257	1.13257	-0.453878	0.595164	0.595164	129	0.275117	-38019	2.70391	0.31668	2.73208	2.73208	0.188322	-38019	1.83246	0.595356	3.38115	3.38115	-1.6981	-0.649062	0.649062	28	0.317069	-38019	0.550695	0.317069	3.80791	3.80791	0.441433	-38019.1	1.83248	0.441433	1.37563	1.38323
M2KW	-52061.5	-52061.5	-1.54485	2.30754	31	0.544909	-52061.5	1.90684	0.576777	-0.0393034	0.0393034	0.801102	-52061.5	2.57485	2.05269	-1.94712	1.94712	0.362971	1.90782	1.90782	316	0.49866	-52061.5	1.68366	1.67787	0.283124	0.283124	0.80663	-52061.5	2.08642	2.08642	-0.781478	0.781478	-0.480246	1.0646	1.0646	35	0.553678	-52061.5	1.68194	0.553678	-0.614932	0.614932	0.902914	-52061.5	2.11969	0.902914	-1.83382	-0.325962
M2M3	-30135.3	-30135.3	-0.420035	1.94784	16	0.335144	-30135.3	0.335144	0.335144	0.717453	0.717453	0.264164	-30135.3	0.264164	0.264164	0.157271	0.157271	0.140147	0.560181	0.560181	219	0.263543	-30135.3	0.263543	0.263543	1.44899	1.44899	0.520649	-30135.1	1.66001	1.31683	4.92592	4.92592	-3.89697	-3.47694	3.47694	92	0.664266	-30135	0.921954	0.921954	6.70686	6.70686	0.450548	-30135.3	1.64864	0.450548	1.09276	5.19407
M2PU	-33088.5	-33088.5	-1.60551	2.12737	32	1.40599	-33087.9	1.952	1.51764	13.9827	13.9827	0.35376	-33088.4	0.35376	0.35376	2.11984	2.11984	10.2574	11.8629	11.8629	792	1.30188	-33087.7	2.11257	1.99288	20.4186	20.4186	0.359283	-33088.3	0.404062	0.359283	3.06444	3.06444	15.7487	17.3542	17.3542	49	1.29944	-33087.8	1.69131	1.69131	17.8499	17.8499	0.442466	-33088.4	0.442466	0.442466	2.73946	13.5049
M2WB	-30592.4	-30592.7	5.36162	2.39696	23	0.2846	-30592.4	1.6803	0.779058	-0.325598	0.325598	0.813525	-30592.6	0.813525	0.813525	0.594646	0.594646	4.44138	-0.920244	0.920244	287	0.282858	-30592.4	2.32022	2.04243	0.531757	0.531757	0.700665	-30592.5	0.811354	0.799004	4.69164	4.69164	1.20174	-4.15989	4.15989	27	0.454085	-30592.5	2.04359	0.454085	-1.82281	1.82281	0.804895	-30592.5	0.809788	0.809788	4.31988	-0.781064
M31O	-47770.3	-47770.1	-4.06723	3.26558	20	0.212534	-47770	0.212534	0.212534	5.80507	5.80507	0.447676	-47769.9	3.12534	0.447676	5.23836	5.23836	-3.50052	0.566709	0.566709	394	0.153357	-47770	0.412725	0.408607	6.21197	6.21197	0.29466	-47769.9	3.08785	3.08785	3.93292	3.93292	-1.78819	2.27904	2.27904	27	0.431767	-47770.1	0.560045	0.431767	5.0998	5.0998	0.284462	-47770	3.14652	0.284462	3.23678	-2.20422
M31T	-35243.7	-35243.6	-2.82884	2.35677	15	1.39005	-35243.5	1.39005	1.39005	3.77204	3.77204	0.144002	-35243.4	1.06441	0.873546	3.65154	3.65154	-2.70834	0.120499	0.120499	162	0.516181	-35243.5	2.06624	1.50215	5.28387	5.28387	0.077921	-35243.4	1.58177	0.850397	4.00623	4.00623	-1.55121	1.27763	1.27763	57	0.770641	-35243.1	2.21118	1.10054	14.5422	14.5422	0.120842	-35243.4	1.12002	0.688555	3.26547	8.44792
M33M	-27859.9	-27859.9	0.0105421	2.14122	4	0.963862	-27860	0.963862	0.963862	-2.69506	2.69506	0.953298	-27860	0.953298	0.953298	-2.69021	2.69021	0.00568516	-0.00485697	0.00485697	4	0.835164	-27860	0.835164	0.835164	-2.31235	2.31235	0.818888	-27860	0.818888	0.818888	-2.08464	2.08464	-0.217158	-0.2277	0.2277	4	0.796459	-27860	0.796459	0.796459	-1.4454	1.4454	0.815562	-27860	0.815562	0.815562	-1.68717	0.252316
M342	-33790.7	-33790.5	-4.35932	3.27119	31	1.86314	-33790.4	3.2037	1.86314	8.08625	8.08625	0.861784	-33790.5	1.60094	0.861784	1.59176	1.59176	2.13517	6.49449	6.49449	783	1.82249	-33790.2	3.92237	3.92237	11.5444	11.5444	0.451094	-33790.3	1.65289	1.65289	4.12609	4.12609	3.05899	7.41831	7.41831	178	1.94913	-33790.4	4.11176	3.66483	8.22894	8.22894	0.861029	-33790.3	1.66638	1.43604	6.098	-2.22838
M36Z	-22824	-22824	0.0434436	2.1098	5	0.66749	-22823.9	1.04297	0.66749	2.55286	2.55286	0.0695484	-22824	0.0695484	0.0695484	-1.29184	1.29184	3.88814	3.8447	3.8447	6	0.542929	-22823.9	1.03841	0.542929	2.58383	2.58383	0.606647	-22823.9	0.606647	0.606647	2.51717	2.51717	0.110103	0.0666596	0.0666596	4	0.644304	-22823.9	0.644304	0.644304	2.37879	2.37879	0.625246	-22823.8	1.07923	0.625246	3.11889	-0.696657
M38W	-33113.9	-33113.7	-2.67849	2.95157	20	1.51436	-33113.8	1.51436	1.51436	2.1716	2.1716	0.104938	-33113.7	0.533673	0.104938	1.4984	1.4984	-2.00529	0.6732	0.6732	465	0.733892	-33113.5	1.49355	0.957285	7.08689	7.08689	0.0847494	-33113.7	2.16328	2.02586	1.73654	1.73654	2.67186	5.35035	5.35035	24	1.13851	-33113.5	1.5953	1.5953	8.0914	8.0914	0.128126	-33113.7	0.500169	0.128126	1.25739	4.15552
M3BK	-60085.9	-60085.6	-7.01275	2.66745	32	1.14033	-60085.5	1.79661	1.79661	9.08432	9.08432	1.0751	-60085.4	1.94817	1.64825	4.01106	4.01106	-1.93948	5.07327	5.07327	872	0.745956	-60085.7	1.86034	1.70861	4.6943	4.6943	0.338572	-60085.4	1.15413	1.15413	4.73709	4.73709	-7.05554	-0.0427964	0.0427964	192	1.25654	-60085.4	1.33689	1.33689	10.9648	10.9648	0.565543	-60085.4	1.69486	1.59405	5.12606	-1.17402
M3N5	-27545.7	-27545.6	-1.55336	2.25085	17	0.492864	-27545.8	1.21722	0.492864	-1.18985	1.18985	0.41198	-27545.6	1.48135	1.34048	1.12086	1.12086	-3.86407	-2.31072	2.31072	366	0.455443	-27545.7	1.26312	1.25323	-0.746338	0.746338	0.377951	-27545.6	1.5445	1.52827	1.02446	1.02446	-3.32415	-1.7708	1.7708	10	0.575879	-27545.8	0.575879	0.575879	-1.36479	1.36479	0.428778	-27545.6	1.41776	0.428778	0.995339	-3.91348
M3NV	-44511.8	-44511.5	-5.49159	2.10491	29	0.766787	-44511.8	2.40723	0.766787	0.142328	0.142328	0.511371	-44511.7	1.08338	1.05327	-2.79423	2.79423	-2.55503	2.93656	2.93656	759	0.678208	-44511.7	0.791405	0.678208	0.547358	0.547358	0.683673	-44511.4	1.34838	1.21883	3.67301	3.67301	-8.61724	-3.12565	3.12565	83	0.6019	-44511.9	0.6019	0.6019	-4.08896	4.08896	0.377072	-44511.5	1.21191	1.1731	0.97855	-10.5591
M3RF	-31471	-31471	-2.1295	2.17046	30	0.554291	-31471	0.554291	0.554291	1.94289	1.94289	0.123719	-31470.8	2.07968	0.123719	3.37348	3.37348	-3.56009	-1.43058	1.43058	784	0.858932	-31470.9	0.858932	0.858932	2.21324	2.21324	0.106534	-31470.8	0.603771	0.603771	3.75074	3.75074	-3.667	-1.5375	1.5375	149	0.840991	-31471	0.840991	0.840991	1.58422	1.58422	0.434136	-31470.8	0.586867	0.445837	3.73604	-4.28132
M3RJ	-35050.9	-35050.8	-1.19691	2.58701	32	1.10923	-35050.7	1.10923	1.10923	4.85928	4.85928	0.407715	-35050.6	0.407715	0.407715	4.57631	4.57631	-0.913945	0.282969	0.282969	772	1.4082	-35050.5	2.21901	1.81972	7.7841	7.7841	0.121937	-35050.6	0.500002	0.121937	5.56319	5.56319	1.024	2.22092	2.22092	191	1.50381	-35050.3	2.33912	1.93181	12.9587	12.9587	0.644357	-35050.4	1.45491	1.26064	8.97999	2.78178
M3RQ	-48762.4	-48762.4	0.635652	2.31703	4	0.0554725	-48762.4	0.0554725	0.0554725	-1.15343	1.15343	0.125354	-48762.4	0.125354	0.125354	-0.183777	0.183777	-0.334003	-0.969655	0.969655	5	0.139716	-48762.3	0.809037	0.139716	2.61242	2.61242	0.0999977	-48762.4	0.0999977	0.0999977	0.00214993	0.00214993	3.24593	2.61027	2.61027	6	0.35055	-48762.3	1.00086	0.35055	1.63811	1.63811	0.14391	-48762.4	0.14391	0.14391	-0.56702	2.84078
M3RR	-49832.2	-49832.2	0.671502	2.2692	3	1.17027	-49832.1	1.17027	1.17027	2.489	2.489	0.0950686	-49832.1	0.0950686	0.0950686	3.41083	3.41083	-0.250334	-0.921836	0.921836	8	0.151171	-49832.1	0.151171	0.151171	2.67518	2.67518	0.127902	-49832.1	0.127902	0.127902	3.96992	3.96992	-0.623235	-1.29474	1.29474	5	0.42324	-49831.9	1.01005	0.42324	6.57742	6.57742	0.131294	-49832.1	0.131294	0.131294	3.09821	4.15071
M40J	-66688.8	-66688.5	-6.64708	2.59562	31	0.890022	-66688.7	0.890022	0.890022	2.33083	2.33083	0.829706	-66688.6	1.53626	0.829706	-4.18176	4.18176	-0.134499	6.51259	6.51259	888	0.56201	-66688.3	1.43372	1.43372	10.9863	10.9863	0.783048	-66688.8	1.34923	1.18443	-8.53612	8.53612	12.8753	19.5224	19.5224	209	0.667647	-66688.6	0.917669	0.917669	3.02156	3.02156	0.650807	-66688.6	1.16775	1.02078	-3.00996	-0.615568
M472	-30506.3	-30506.3	0.0115587	2.37953	7	0.213621	-30505.9	0.213621	0.213621	9.55294	9.55294	0.290296	-30505.9	0.290296	0.290296	9.19334	9.19334	0.371162	0.359604	0.359604	46	0.238427	-30505.9	2.28396	0.287672	9.92874	9.92874	0.0813258	-30505.9	0.307813	0.0813258	9.50204	9.50204	0.438262	0.426703	0.426703	35	0.20982	-30505.9	2.30233	0.20982	9.64471	9.64471	0.441898	-30505.9	0.441898	0.441898	9.15506	0.50121
M4CD	-39106.3	-39106.9	13.024	1.90955	7	1.48346	-39106.6	1.87505	1.48346	-5.54665	5.54665	0.0859107	-39106.9	0.0859107	0.0859107	0.0587447	0.0587447	7.41864	-5.6054	5.6054	33	1.09195	-39106.4	1.35386	1.35386	-0.724198	0.724198	0.490647	-39106.7	0.59596	0.501951	5.31114	5.31114	6.9887	-6.03534	6.03534	9	1.36695	-39106.7	1.36695	1.36695	-9.05499	9.05499	0.186469	-39106.8	0.186469	0.186469	2.30384	1.66521
M4EP	-25968.4	-25968.2	-4.27261	2.41401	8	0.411846	-25968.4	0.411846	0.411846	0.600337	0.600337	0.486045	-25968.2	1.16965	0.486045	0.378644	0.378644	-4.05092	0.221694	0.221694	55	0.143794	-25968	0.434062	0.408853	9.34235	9.34235	0.0981507	-25968	1.15363	1.06586	3.57035	3.57035	1.49939	5.772	5.772	31	0.0992764	-25968.4	0.0992764	0.0992764	0.686042	0.686042	0.367671	-25967.9	1.11181	0.495097	6.97607	-10.5626
M4H1	-22879.4	-22879.4	0.032006	1.9929	31	0.67597	-22879.1	1.54114	1.18989	6.94862	6.94862	0.213166	-22879.3	1.04812	0.213166	2.17898	2.17898	4.80164	4.76963	4.76963	773	0.265536	-22879.3	0.994414	0.994414	1.91518	1.91518	0.125204	-22879.3	1.40882	1.32564	2.09352	2.09352	-0.146337	-0.178343	0.178343	157	0.471486	-22878.9	1.02103	0.696715	9.81735	9.81735	0.234475	-22879.2	1.41009	0.508459	2.5307	7.31865
M4HN	-32682.7	-32682.9	5.99593	2.25293	15	0.369448	-32682.8	0.637652	0.369448	-3.44438	3.44438	0.100875	-32682.6	1.08411	0.403488	7.08618	7.08618	-4.53462	-10.5306	10.5306	62	0.330701	-32681.5	1.68611	0.380115	26.6024	26.6024	0.0966967	-32682.8	0.0966967	0.0966967	2.85668	2.85668	29.7416	23.7457	23.7457	24	0.363969	-32682.8	0.363969	0.363969	-3.6605	3.6605	0.180057	-32682.8	0.180057	0.180057	2.84125	-0.505811
M4HW	-30838.9	-30838.8	-2.20128	2.65898	23	1.44371	-30838.8	1.44371	1.44371	1.50184	1.50184	0.212568	-30838.7	1.51782	0.212568	1.51232	1.51232	-2.21175	-0.0104738	0.0104738	594	0.59934	-30838.8	0.67267	0.67267	3.13249	3.13249	0.0531672	-30838.7	1.56892	1.49107	2.10221	2.10221	-1.17099	1.03028	1.03028	70	0.79858	-30838.9	0.79858	0.79858	0.98422	0.98422	0.0951149	-30838.7	2.30597	1.47258	1.28223	-2.49928
M4XO	-33948.4	-33948.4	-1.29315	3.68953	16	1.37161	-33948.6	1.37161	1.37161	-3.44366	3.44366	0.363779	-33948.2	0.438036	0.438036	3.24073	3.24073	-7.97755	-6.68439	6.68439	175	0.612747	-33948.3	2.83044	2.76376	3.64947	3.64947	0.272001	-33948.2	1.61306	0.415099	4.39912	4.39912	-2.0428	-0.74965	0.74965	82	0.363309	-33948.2	2.73501	2.73501	4.38576	4.38576	0.237383	-33948.2	1.64433	0.525025	3.79174	-0.699144
M4ZJ	-36349.9	-36349.6	-6.90081	2.3094	32	2.40012	-36349.9	2.54566	2.54566	1.80583	1.80583	0.787056	-36349.7	2.15368	1.6795	-1.57609	1.57609	-3.51889	3.38192	3.38192	854	1.48054	-36349.6	2.60682	2.59318	8.64489	8.64489	0.62407	-36349.6	2.12979	2.06677	0.536653	0.536653	1.20742	8.10823	8.10823	225	2.10168	-36349.1	2.82673	2.52624	18.4633	18.4633	1.24644	-36349.2	2.3605	2.31986	10.1052	1.45725
M52R	-36685.4	-36685.2	-4.6528	2.76506	32	1.23464	-36685.5	1.23464	1.23464	-3.73134	3.73134	0.808697	-36685.4	0.808697	0.808697	-6.16338	6.16338	-2.22076	2.43203	2.43203	774	0.498257	-36685.5	0.498257	0.498257	-2.73064	2.73064	0.377017	-36685.3	2.55029	1.54177	-3.76858	3.76858	-3.61486	1.03793	1.03793	200	1.15641	-36685.1	1.80066	1.32261	4.95136	4.95136	0.66624	-36685.2	1.59167	0.874857	-0.442	0.740567
M52V	-33310.1	-33310.1	-0.493629	3.12937	8	1.27847	-33309.9	1.50406	1.27847	4.82851	4.82851	0.882566	-33309.9	0.988532	0.882566	4.30756	4.30756	0.0273224	0.520951	0.520951	45	0.615668	-33309.9	0.706043	0.706043	4.10063	4.10063	0.575271	-33310	2.7955	0.575271	2.36498	2.36498	1.24202	1.73565	1.73565	28	0.644851	-33310	0.925532	0.644851	1.8028	1.8028	0.494571	-33310	2.97298	1.01377	1.87862	-0.569451
M53K	-31678.4	-31678.4	-0.308156	2.2847	24	0.374916	-31678.3	1.29046	0.374916	1.71402	1.71402	0.394311	-31678.3	1.71347	0.394311	1.23933	1.23933	0.166534	0.47469	0.47469	638	0.430355	-31678.3	1.22866	1.15998	2.22142	2.22142	0.488759	-31678.3	1.27356	1.26333	1.76296	1.76296	0.150301	0.458458	0.458458	43	0.341802	-31678.3	1.14674	0.341802	1.11424	1.11424	0.606217	-31678.2	1.73453	1.18949	3.28383	-2.47774
M53R	-31170.9	-31170.9	0.458833	3.09917	8	1.19374	-31170.9	1.19374	1.19374	1.37055	1.37055	0.878799	-31170.9	0.878799	0.878799	1.7514	1.7514	0.0779839	-0.380849	0.380849	46	0.793072	-31170.9	0.793072	0.793072	0.913098	0.913098	0.678675	-31170.8	2.9526	1.26198	3.28523	3.28523	-1.9133	-2.37213	2.37213	44	0.661456	-31170.9	0.682385	0.661456	0.988034	0.988034	0.776911	-31170.9	1.17642	0.776911	1.5351	-0.0882322
M53S	-32240.5	-32240.6	0.46802	3.19071	8	0.737711	-32240.5	0.737711	0.737711	1.21748	1.21748	1.36091	-32240.5	1.36091	1.36091	2.56644	2.56644	-0.880938	-1.34896	1.34896	44	0.875547	-32240.5	1.14595	0.875547	1.92616	1.92616	0.712728	-32240.4	3.01524	1.1181	3.41424	3.41424	-1.02006	-1.48808	1.48808	50	0.779579	-32240.5	0.779579	0.779579	0.394209	0.394209	0.55383	-32240.5	3.1368	0.910134	1.90658	-1.04435
M53V	-33310.1	-33310.1	-0.26243	3.11322	8	1.11431	-33310	1.11431	1.11431	1.71679	1.71679	0.214138	-33310	1.57724	0.214138	2.34942	2.34942	-0.895057	-0.632627	0.632627	47	0.650696	-33310	0.984599	0.984599	3.13657	3.13657	0.574656	-33309.9	2.90446	0.584959	3.7228	3.7228	-0.848659	-0.586229	0.586229	27	0.67873	-33310	0.782324	0.67873	1.70315	1.70315	0.840309	-33310	2.97971	0.876104	1.91173	-0.471008
M558	-45647	-45646.9	-2.42272	2.23123	3	0.21443	-45646.9	0.21443	0.21443	1.91237	1.91237	0.528941	-45646.9	0.528941	0.528941	0.132508	0.132508	-0.642853	1.77986	1.77986	10	0.375746	-45646.8	0.375746	0.375746	3.1286	3.1286	0.386457	-45646.8	2.00783	0.386457	2.11483	2.11483	-1.40895	1.01377	1.01377	12	0.270156	-45646.9	0.270156	0.270156	1.75676	1.75676	0.259761	-45646.9	2.04676	0.259761	-0.0255334	-0.640422
M565	-33625.2	-33625	-4.2133	2.42547	32	0.558147	-33625	1.84879	1.53209	2.85731	2.85731	1.40214	-33625.1	2.10203	1.8237	-1.8506	1.8506	0.494609	4.70791	4.70791	827	0.501425	-33625.1	1.91661	1.38104	2.34516	2.34516	1.07754	-33625	2.27044	2.01996	-0.540131	0.540131	-1.32801	2.88529	2.88529	127	0.705717	-33624.9	2.0512	1.65281	5.1516	5.1516	1.262	-33624.9	1.97055	1.48604	2.87674	-1.93843
M58C	-33655.4	-33655.3	-3.42426	2.59199	14	0.512465	-33655.1	2.07862	0.512465	7.60111	7.60111	0.489149	-33655	0.810579	0.764119	7.47951	7.47951	-3.30266	0.121599	0.121599	188	0.705991	-33655.1	0.97773	0.926722	8.28751	8.28751	0.318894	-33655.1	2.53695	0.690825	4.8145	4.8145	0.048754	3.47302	3.47302	61	1.12864	-33655	1.83777	1.67103	10.2752	10.2752	0.376868	-33655.1	0.687897	0.376868	3.31576	3.53518
M58D	-28073.9	-28074	0.862264	2.03384	8	0.575812	-28073.8	1.21386	0.575812	1.85275	1.85275	0.175462	-28073.9	0.175462	0.175462	0.692254	0.692254	2.02276	1.16049	1.16049	24	0.581	-28073.8	1.27728	1.27728	2.84469	2.84469	0.370518	-28073.8	0.441997	0.370518	2.49983	2.49983	1.20712	0.344859	0.344859	17	0.565749	-28073.8	1.26848	0.565749	2.28094	2.28094	0.252253	-28073.9	0.252253	0.252253	1.34428	1.79892
M58G	-24450.5	-24450.5	0.451435	2.03415	16	0.974181	-24450.4	0.974181	0.974181	1.82184	1.82184	0.24821	-24450.4	1.12821	0.710239	2.52709	2.52709	-0.253812	-0.705247	0.705247	150	0.60191	-24450.3	1.57627	1.08477	3.3666	3.3666	0.21207	-24450.3	1.09526	1.07889	3.13779	3.13779	0.680237	0.228802	0.228802	26	0.522574	-24450.3	1.26939	1.26939	2.58727	2.58727	0.31155	-24450.4	1.1241	0.31155	2.35493	0.683771
M591	-32481.2	-32481.2	-0.35965	2.30221	14	0.132416	-32480.7	0.986655	0.132416	11.7817	11.7817	0.132926	-32480.7	1.07204	0.132926	12.1937	12.1937	-0.771648	-0.411998	0.411998	174	0.14637	-32480.7	0.81589	0.14637	12.0067	12.0067	0.139146	-32480.7	0.756199	0.756199	12.7327	12.7327	-1.08568	-0.726028	0.726028	57	0.171387	-32480.7	2.4071	0.171387	11.5295	11.5295	0.293362	-32480.7	0.942918	0.905845	12.8645	-1.69463
M59L	-31003.1	-31002.9	-5.01394	2.68478	10	0.0919862	-31003.3	0.142607	0.0919862	-3.6933	3.6933	0.42614	-31003	1.39368	0.42614	-2.98999	2.98999	-5.71725	-0.703308	0.703308	275	0.170846	-31003.3	0.170846	0.170846	-4.58228	4.58228	0.517959	-31003.1	1.48277	1.48277	-3.74642	3.74642	-5.8498	-0.835862	0.835862	7	0.112128	-31003.4	0.112128	0.112128	-5.47904	5.47904	0.258266	-31003	0.465755	0.258266	-1.94023	-8.55274
M59Y	-26529.4	-26529.5	1.99042	2.07534	2	0.369358	-26529.4	0.369358	0.369358	-0.308287	0.308287	0.342403	-26529.4	0.342403	0.342403	1.60426	1.60426	0.0778717	-1.91255	1.91255	1	2.23471	-26529.4	2.23471	2.23471	-0.24605	0.24605	0.41256	-26529.4	0.41256	0.41256	1.74437	1.74437	0	-1.99042	1.99042	2	0.395101	-26529.3	0.395101	0.395101	1.73068	1.73068	0.394807	-26529.3	0.394807	0.394807	3.6099	0.111197
M5BL	-32214.7	-32214.8	2.08876	2.04885	3	0.421893	-32214.6	0.421893	0.421893	1.35249	1.35249	0.438602	-32214.6	0.438602	0.438602	3.53269	3.53269	-0.09143	-2.18019	2.18019	3	0.427526	-32214.6	0.427526	0.427526	1.62704	1.62704	0.789755	-32214.6	0.789755	0.789755	3.49858	3.49858	0.217233	-1.87153	1.87153	4	0.433437	-32214.5	0.433437	0.433437	3.77944	3.77944	0.474236	-32214.5	0.474236	0.474236	5.6393	0.228903
M5CG	-38719.5	-38719.3	-3.54328	2.00597	4	0.815379	-38719.5	0.815379	0.815379	0.0697296	0.0697296	0.620934	-38719.4	0.620934	0.620934	-1.66148	1.66148	-1.81207	1.73121	1.73121	16	0.532969	-38719.3	1.68663	0.532969	4.18206	4.18206	0.169655	-38719.4	0.169655	0.169655	-2.62732	2.62732	3.2661	6.80939	6.80939	30	0.389073	-38719.5	1.36535	0.389073	0.459507	0.459507	0.147218	-38719.5	0.807464	0.147218	-3.72238	0.638608
M5L7	-28601.5	-28601.6	2.91666	2.2837	32	0.690207	-28601.5	1.28831	1.28831	1.15892	1.15892	0.0953759	-28601.5	1.59306	0.0953759	2.41879	2.41879	1.65679	-1.25987	1.25987	715	0.477842	-28601.3	2.20985	1.06506	4.76239	4.76239	0.0508763	-28601.5	0.100071	0.100071	3.36187	3.36187	4.31718	1.40052	1.40052	95	0.565462	-28601.3	0.92101	0.92101	5.32568	5.32568	0.11739	-28601.5	0.11739	0.11739	2.23735	6.00499
M5LY	-55626.8	-55626.7	-4.29706	2.40959	31	0.826447	-55626.7	2.03319	1.15396	2.43592	2.43592	0.403723	-55626.8	1.38273	1.22747	-2.4475	2.4475	0.586357	4.88341	4.88341	707	0.271083	-55626.8	2.0127	2.0127	0.40725	0.40725	0.358698	-55626.8	1.56283	1.56283	-2.42453	2.42453	-1.46527	2.83178	2.83178	132	0.345438	-55626.8	2.01595	1.5657	1.0152	1.0152	0.447366	-55626.8	1.42979	1.42979	-3.08591	-0.195951
M5LZ	-55626.8	-55626.7	-3.71821	2.2852	29	0.326741	-55626.8	2.06719	0.326741	-0.252945	0.252945	1.1998	-55626.8	1.33132	1.33132	-3.62064	3.62064	-0.350516	3.36769	3.36769	730	0.275615	-55626.8	2.04439	1.47711	0.64344	0.64344	0.249774	-55626.7	1.3094	1.3094	-1.36823	1.36823	-1.70654	2.01167	2.01167	132	0.266629	-55626.8	1.49642	1.49642	-0.199765	0.199765	0.370741	-55626.7	1.3241	0.989576	-0.570553	-3.34742
M5O7	-33020.9	-33020.8	-2.44705	2.71657	23	0.393161	-33020.8	0.889981	0.393161	2.49209	2.49209	0.146508	-33020.7	2.37754	0.146508	2.80936	2.80936	-2.76431	-0.317268	0.317268	505	0.280311	-33020.8	0.854844	0.780545	2.42307	2.42307	0.216202	-33020.7	2.43586	2.27289	3.17374	3.17374	-3.19771	-0.750668	0.750668	68	0.45564	-33020.8	0.763249	0.45564	3.38544	3.38544	0.236309	-33020.7	2.32206	2.15624	3.05395	-2.11555
M5OQ	-32147.7	-32147.7	-0.146717	2.48473	27	1.16935	-32147.1	2.48218	2.28939	13.3409	13.3409	0.076159	-32147.8	0.076159	0.076159	-0.869944	0.869944	14.0641	14.2108	14.2108	447	0.493896	-32147.7	2.50571	2.49507	0.26773	0.26773	0.0764205	-32147.7	0.529983	0.0764205	-0.733744	0.733744	0.854756	1.00147	1.00147	78	0.583595	-32147.8	0.583595	0.583595	-0.969552	0.969552	0.123573	-32147.8	0.123573	0.123573	-1.10058	-0.0156903
M5PZ	-55747	-55747.3	5.59027	2.99584	32	1.09521	-55746.9	3.30664	2.63896	2.80628	2.80628	0.484958	-55746.9	1.70135	1.40381	8.7232	8.7232	-0.326653	-5.91692	5.91692	718	0.473145	-55746.9	2.56087	2.56087	3.6582	3.6582	0.256356	-55747.2	2.0431	1.30394	2.47931	2.47931	6.76915	1.17888	1.17888	83	0.678141	-55747.2	2.4557	0.678141	-3.04061	3.04061	0.379945	-55746.9	1.29789	1.09294	10.171	-7.62131
M5QQ	-37997.8	-37997.7	-0.159192	2.86169	6	1.55617	-37997.9	1.55617	1.55617	-2.57015	2.57015	0.333167	-37997.8	1.49283	0.333167	-2.22252	2.22252	-0.506821	-0.347628	0.347628	34	0.275482	-37998	0.275482	0.275482	-5.01776	5.01776	0.272783	-37997.8	1.65895	1.17365	-0.694018	0.694018	-4.48293	-4.32374	4.32374	19	1.27881	-37997.9	1.27881	1.27881	-2.9149	2.9149	0.280076	-37997.9	1.74686	1.22011	-2.49045	-0.583645
M5UA	-29297	-29297.2	3.89159	2.12802	16	0.906586	-29297.1	1.50221	0.921826	-2.85888	2.85888	0.888997	-29297	0.941474	0.916299	2.83049	2.83049	-1.79778	-5.68937	5.68937	231	0.27075	-29297.2	1.32694	0.27075	-5.53567	5.53567	0.449149	-29297.1	0.967317	0.712229	2.13543	2.13543	-3.77951	-7.6711	7.6711	60	0.34982	-29297.3	0.34982	0.34982	-6.04115	6.04115	0.571584	-29297.2	0.823687	0.676063	-0.174865	-1.9747
M62G	-42078.6	-42078.4	-3.33538	2.49584	7	0.134286	-42078.4	0.134286	0.134286	4.12607	4.12607	0.432489	-42078.3	1.41391	0.432489	3.713	3.713	-2.9223	0.413075	0.413075	30	0.542783	-42078.3	0.856137	0.687288	6.37448	6.37448	0.18296	-42078.3	2.13313	0.18296	2.19119	2.19119	0.847911	4.18329	4.18329	13	0.600914	-42078.3	0.884944	0.600914	5.46175	5.46175	0.406978	-42078.3	0.87151	0.406978	3.29093	-1.16456
M639	-34549.2	-34549.1	-2.10356	3.90979	15	2.00513	-34549.1	2.00513	2.00513	2.97482	2.97482	0.184234	-34549	0.184234	0.184234	3.0961	3.0961	-2.22484	-0.121286	0.121286	173	0.612767	-34549	0.612767	0.612767	4.49586	4.49586	0.321097	-34548.9	1.59633	1.59633	6.25492	6.25492	-3.86262	-1.75906	1.75906	66	1.84851	-34548.9	3.43789	2.03649	8.33414	8.33414	0.20142	-34549	1.61081	0.20142	3.11364	3.11695
M64A	-31045.2	-31045	-4.89534	2.39241	32	1.13388	-31044.9	1.24695	1.24695	7.0644	7.0644	0.974279	-31044.9	1.03489	0.992719	1.47244	1.47244	0.696619	5.59195	5.59195	770	0.855538	-31045.1	0.855538	0.855538	2.44766	2.44766	0.555573	-31044.9	2.08965	1.0396	2.16459	2.16459	-4.61227	0.283064	0.283064	47	1.11191	-31044.8	1.5714	1.5714	9.05674	9.05674	0.773829	-31044.9	0.9969	0.968065	1.34125	2.82016
M658	-35749.2	-35749.3	3.01143	2.37902	6	0.167167	-35749.2	1.47281	0.167167	-2.12214	2.12214	1.6875	-35749.3	1.6875	1.6875	0.381817	0.381817	0.507475	-2.50396	2.50396	54	0.179454	-35749.2	1.65138	0.179454	-2.10333	2.10333	0.289025	-35749.3	0.289025	0.289025	-0.0419516	0.0419516	0.950057	-2.06138	2.06138	37	0.178407	-35749.2	1.53085	0.178407	-1.84429	1.84429	0.349294	-35749.3	0.349294	0.349294	-0.193778	1.36092
M69E	-34150.7	-34150.8	1.27014	2.08813	4	0.966859	-34150.7	1.61088	0.966859	0.119296	0.119296	1.06099	-34150.8	1.06099	1.06099	-0.345661	0.345661	1.7351	0.464957	0.464957	14	0.464596	-34150.7	0.464596	0.464596	-1.10419	1.10419	0.633271	-34150.7	2.20813	0.930848	1.7144	1.7144	-1.54846	-2.81859	2.81859	24	0.285462	-34150.7	0.615659	0.615659	0.318443	0.318443	0.623812	-34150.7	1.42048	1.34607	1.71653	-0.127954
M6A7	-39465.9	-39465.8	-0.739787	2.23615	7	1.17307	-39465.8	1.17307	1.17307	1.73441	1.73441	0.0884596	-39465.8	0.0884596	0.0884596	1.00505	1.00505	-0.0104353	0.729352	0.729352	53	0.351817	-39465.7	1.84045	1.36784	3.94881	3.94881	0.10263	-39465.8	1.70687	0.10263	1.25939	1.25939	1.94963	2.68942	2.68942	35	0.977106	-39465.7	1.42252	0.977106	3.79967	3.79967	0.193102	-39465.8	1.74136	0.193102	1.08528	1.9746
M6DM	-35309.8	-35309.7	-2.272	2.4805	16	1.18635	-35309.5	1.33429	1.18635	5.2319	5.2319	1.01044	-35309.7	1.89947	1.01044	-1.79863	1.79863	4.75853	7.03053	7.03053	237	0.199177	-35309.6	2.00002	0.27984	4.45011	4.45011	1.00274	-35309.3	1.52135	1.44436	9.24961	9.24961	-7.07149	-4.7995	4.7995	150	0.750794	-35308.9	1.52478	1.42088	19.951	19.951	1.04932	-35309.5	2.12458	2.06019	4.62812	13.0508
M6IT	-49435.6	-49435.6	-1.10447	1.96967	31	0.650799	-49435.6	0.650799	0.650799	1.44019	1.44019	0.955641	-49435.5	1.64409	0.955641	1.81918	1.81918	-1.48345	-0.378983	0.378983	756	0.223017	-49435.5	0.223017	0.223017	1.83215	1.83215	0.349809	-49435.4	1.96225	1.76354	3.07197	3.07197	-2.34429	-1.23982	1.23982	124	0.579618	-49435.3	1.6437	0.584859	7.67922	7.67922	0.386938	-49435.5	1.56218	0.386938	1.58032	4.99443
M6XP	-42085.3	-42085.1	-3.836	2.76499	25	1.1986	-42085	1.58789	1.58789	7.89811	7.89811	2.19053	-42085.2	2.46769	2.46769	-0.292159	0.292159	4.35427	8.19027	8.19027	673	1.26245	-42085.2	2.13929	1.62062	3.31165	3.31165	0.920223	-42084.9	2.13068	1.5381	5.21006	5.21006	-5.73442	-1.89841	1.89841	35	1.39113	-42085	2.06831	2.06831	7.62238	7.62238	1.6977	-42085.1	2.45885	2.13799	0.752617	3.03376
M6YE	-34397.2	-34396.9	-6.70064	2.62763	31	0.593145	-34396.9	0.604056	0.593145	5.67711	5.67711	0.193962	-34396.7	2.45381	0.732442	3.90014	3.90014	-4.92366	1.77697	1.77697	852	0.337465	-34396.8	0.527186	0.527186	9.52916	9.52916	0.159224	-34396.7	2.44022	2.41867	4.33402	4.33402	-1.5055	5.19514	5.19514	76	0.30742	-34397	0.30742	0.30742	4.31818	4.31818	0.23784	-34396.7	2.52996	2.41187	3.69012	-6.07257
M704	-43071.7	-43071.8	0.846532	2.8351	20	0.135007	-43071.5	1.1034	0.135007	5.03764	5.03764	0.161562	-43071.6	0.161562	0.161562	2.63094	2.63094	3.25324	2.40671	2.40671	371	0.163289	-43071.5	1.12762	1.12762	5.82629	5.82629	0.162817	-43071.6	2.4405	0.162817	2.91129	2.91129	3.76154	2.915	2.915	35	0.135522	-43071.6	1.14507	0.135522	3.94746	3.94746	0.193183	-43071.7	0.193183	0.193183	2.08658	2.70741
M73Z	-35965.1	-35965	-0.822894	2.30333	16	0.867664	-35964.9	1.02918	0.867664	4.4262	4.4262	0.773112	-35964.7	0.8137	0.773112	6.77172	6.77172	-3.16841	-2.34551	2.34551	209	0.242378	-35964.9	0.428524	0.428524	5.03403	5.03403	0.258466	-35965	0.913932	0.258466	0.982882	0.982882	3.22825	4.05115	4.05115	85	0.204695	-35965	0.204695	0.204695	0.976805	0.976805	0.40588	-35964.8	1.3067	0.69061	5.1421	-4.98819
M74E	-35997.8	-35997.7	-0.813714	2.23655	16	0.857545	-35997.5	1.2968	0.857545	7.14014	7.14014	0.338094	-35997.7	0.338094	0.338094	1.50192	1.50192	4.82451	5.63822	5.63822	218	0.355543	-35997.3	1.88284	0.38465	10.118	10.118	0.523391	-35997.4	0.778574	0.757197	8.43132	8.43132	0.87299	1.6867	1.6867	86	0.32734	-35997.4	1.04667	0.79125	8.55076	8.55076	0.317751	-35997.7	0.675987	0.317751	1.80907	5.92798
M74F	-36997.8	-36997.8	0.308476	2.72344	16	0.776833	-36997.8	0.776833	0.776833	-0.140309	0.140309	0.633547	-36997.8	1.87549	0.633547	1.24749	1.24749	-1.07932	-1.3878	1.3878	235	0.500194	-36997.6	0.934465	0.922473	6.15602	6.15602	0.266263	-36997.9	0.765645	0.672433	-0.194748	0.194748	6.65925	6.35077	6.35077	90	0.353826	-36997	2.22937	0.53692	18.5058	18.5058	0.310559	-36997.5	0.720806	0.720806	7.35205	11.4622
M756	-31713.5	-31713.4	-1.97014	2.7248	8	0.611981	-31713.2	2.37429	0.611981	6.62096	6.62096	0.192992	-31713.4	0.192992	0.192992	0.27003	0.27003	4.38079	6.35093	6.35093	61	0.105546	-31713.4	2.1106	0.105546	3.65067	3.65067	0.132192	-31713.4	0.132192	0.132192	0.730677	0.730677	0.949851	2.91999	2.91999	40	0.422324	-31713.4	1.8823	0.422324	2.9497	2.9497	0.569133	-31713.4	1.3342	0.569133	1.14142	-0.161859
M75Q	-57285.4	-57285.4	-0.274635	2.06919	29	1.12865	-57285.5	1.12865	1.12865	-2.03869	2.03869	0.114615	-57285.5	0.250094	0.114615	-1.77807	1.77807	-0.535246	-0.260611	0.260611	657	0.210965	-57285.4	2.02597	1.79335	-0.279878	0.279878	0.1664	-57285.5	0.373181	0.1664	-1.41479	1.41479	0.860273	1.13491	1.13491	107	0.411787	-57285.3	1.9545	0.560377	3.07837	3.07837	0.30298	-57285.4	0.898059	0.898059	0.395961	2.40778
M75T	-30331.5	-30331.6	0.874733	2.29063	27	0.182224	-30331.5	0.182224	0.182224	0.705299	0.705299	0.717454	-30331.5	1.65523	0.978777	1.78337	1.78337	-0.203338	-1.07807	1.07807	678	0.187915	-30331.5	1.59606	1.59606	0.883652	0.883652	0.122423	-30331.6	0.564566	0.122423	0.293559	0.293559	1.46483	0.590093	0.590093	103	0.328938	-30331.2	2.13375	1.57295	7.57386	7.57386	0.429697	-30331.1	1.27565	0.758735	10.1902	-1.74157
M76N	-38086	-38086.6	13.6195	2.10203	8	1.03765	-38086	2.01811	1.03765	1.23502	1.23502	0.371695	-38086.4	0.371695	0.371695	3.68002	3.68002	11.1745	-2.44501	2.44501	62	0.885939	-38085.9	2.02083	1.79301	2.55642	2.55642	0.348695	-38086.2	1.54742	1.26826	10.5516	10.5516	5.62428	-7.9952	7.9952	82	0.401223	-38086.3	1.98724	1.66066	-6.14255	6.14255	0.395777	-38086.2	1.43107	1.43107	9.88502	-2.4081
M778	-45150.4	-45150.4	-1.15449	2.39905	32	1.88393	-45150.2	2.47083	2.21023	4.57059	4.57059	0.218462	-45150.4	0.218462	0.218462	-0.666511	0.666511	4.08262	5.2371	5.2371	775	1.04677	-45150.2	1.83454	1.64714	4.69376	4.69376	1.11378	-45150.2	1.77315	1.69887	5.04182	5.04182	-1.50255	-0.348058	0.348058	163	1.46114	-45150.3	1.74887	1.67401	4.12305	4.12305	1.26042	-45150.3	1.86271	1.26042	1.50802	1.46054
M77V	-28868.3	-28868.3	0.477357	2.22515	15	0.57398	-28868.3	0.57398	0.57398	-0.44379	0.44379	0.167575	-28868.2	0.866644	0.167575	3.28858	3.28858	-3.25501	-3.73237	3.73237	143	0.133112	-28868.3	0.133112	0.133112	0.769617	0.769617	0.0714863	-28868.2	0.864131	0.0714863	3.79018	3.79018	-2.54321	-3.02057	3.02057	49	0.623909	-28868.1	2.1442	1.66814	5.46455	5.46455	0.276132	-28868.1	0.279177	0.279177	5.4088	0.533115
M7BF	-30974.8	-30974.7	-2.47137	2.76207	15	0.107381	-30974.8	1.28769	0.107381	-0.569922	0.569922	1.1839	-30974.8	1.52051	1.1839	-1.96516	1.96516	-1.07614	1.39523	1.39523	226	0.165712	-30974.8	1.19436	1.19436	0.0544914	0.0544914	0.374196	-30974.8	2.26179	1.41519	-1.53789	1.53789	-0.878993	1.59238	1.59238	89	0.129464	-30974.8	1.29839	0.129464	-0.61138	0.61138	1.40852	-30974.9	2.35671	1.40852	-3.74767	0.664921
M7H2	-49036.8	-49036.8	-0.282861	2.90496	14	1.30453	-49036.8	1.84531	1.3129	-0.0393154	0.0393154	0.860133	-49037	0.860133	0.860133	-4.74401	4.74401	4.42184	4.7047	4.7047	116	1.22998	-49036.7	1.77209	1.76997	0.948013	0.948013	0.803018	-49036.9	2.16457	2.10526	-3.43719	3.43719	4.10235	4.38521	4.38521	13	1.27244	-49036.8	1.83922	1.27244	-0.393155	0.393155	0.77102	-49037	0.77102	0.77102	-4.92163	4.24562
M7JV	-25934.3	-25934.2	-2.1292	2.14312	7	0.156188	-25934.3	0.156188	0.156188	0.107856	0.107856	0.623005	-25934.1	1.02969	0.623005	3.30139	3.30139	-5.32273	-3.19353	3.19353	44	0.128911	-25934.3	0.128911	0.128911	0.171553	0.171553	0.0931221	-25934.2	1.32552	0.362513	1.47795	1.47795	-3.43559	-1.3064	1.3064	28	0.275029	-25934.2	0.919704	0.275029	3.17701	3.17701	0.349618	-25934	1.00988	0.675342	5.50229	-4.45447
M7KW	-27389.9	-27389.8	-2.00972	2.82889	9	0.411208	-27389.8	1.27156	0.411208	2.01148	2.01148	0.743968	-27389.7	1.95198	0.743968	3.69768	3.69768	-3.69591	-1.6862	1.6862	161	0.408305	-27389.8	0.682912	0.408305	2.09992	2.09992	0.43234	-27389.7	1.51052	1.51052	3.52615	3.52615	-3.43595	-1.42623	1.42623	43	0.532639	-27389.8	0.673882	0.532639	2.02137	2.02137	0.445255	-27389.7	1.98495	1.73841	3.13103	-3.11938
M7LL	-28007.1	-28007.2	2.42801	2.3536	30	0.953379	-28006.9	1.82186	1.43542	5.02676	5.02676	0.507431	-28007	1.89902	1.80534	3.6937	3.6937	3.76107	1.33306	1.33306	861	0.776287	-28006.7	1.50476	1.48303	8.4279	8.4279	0.230008	-28007.1	1.71524	1.68815	2.05469	2.05469	8.80122	6.37321	6.37321	47	1.07006	-28007	1.40964	1.40964	1.37565	1.37565	0.209241	-28007.1	1.66847	1.66847	1.74438	2.05928
M7OG	-32645.9	-32645.8	-2.18445	2.24103	8	2.05153	-32645.5	2.05153	2.05153	8.33475	8.33475	2.24178	-32645.3	2.27631	2.24178	10.0483	10.0483	-3.89802	-1.71357	1.71357	57	1.20423	-32645.4	3.0913	2.01662	10.0342	10.0342	0.361249	-32645.5	2.20447	1.41109	6.29867	6.29867	1.55108	3.73552	3.73552	51	1.64462	-32645.6	2.41925	1.64462	6.24158	6.24158	0.897708	-32645.6	2.5855	0.897708	4.00989	0.0472392
M7OP	-36565.8	-36565.9	1.38284	2.86265	8	0.695135	-36565.7	2.03479	0.695135	2.3148	2.3148	0.111634	-36565.8	0.111634	0.111634	0.654686	0.654686	3.04296	1.66012	1.66012	64	0.665505	-36565.6	2.0968	1.98523	3.96976	3.96976	0.20805	-36565.8	0.597258	0.20805	1.41977	1.41977	3.93284	2.54999	2.54999	38	0.625222	-36565.7	2.41475	0.625222	1.16078	1.16078	0.0997843	-36565.8	0.0997843	0.0997843	0.170312	2.37331
M7OY	-49071.6	-49071.6	0.51925	2.9226	8	1.83378	-49071.2	2.26822	1.83378	9.33569	9.33569	0.877444	-49071	2.06731	0.877444	14.4144	14.4144	-4.55948	-5.07873	5.07873	59	0.444009	-49071.6	0.444009	0.444009	0.331525	0.331525	0.197406	-49071.5	0.732541	0.197406	1.51454	1.51454	-0.663761	-1.18301	1.18301	51	1.28886	-49071.1	2.4784	2.01095	10.991	10.991	0.76132	-49071.2	1.57578	1.48913	9.59727	1.91298
M7U2	-33969.6	-33969.5	-1.27353	2.48146	29	1.67318	-33969.4	1.67318	1.67318	4.26394	4.26394	0.422171	-33969.3	1.57164	0.835093	4.14164	4.14164	-1.15123	0.1223	0.1223	679	0.830841	-33969.4	0.830841	0.830841	3.36036	3.36036	0.285355	-33969.3	1.40883	1.16947	5.02318	5.02318	-2.93635	-1.66282	1.66282	201	1.10587	-33969.3	1.5334	1.5334	5.60833	5.60833	0.438216	-33969.2	1.32622	0.715165	6.45718	-2.12238
M7W7	-23385.8	-23385.8	-0.902719	1.99854	8	0.928777	-23385.6	1.12124	0.928777	5.71358	5.71358	0.43646	-23385.5	1.41594	0.43646	5.49551	5.49551	-0.68465	0.218069	0.218069	58	0.427345	-23385.7	0.479243	0.479243	2.11691	2.11691	0.378416	-23385.5	1.86517	1.61141	5.11984	5.11984	-3.90565	-3.00293	3.00293	35	0.357812	-23385.6	0.485358	0.485358	4.45268	4.45268	0.285867	-23385.6	2.03274	1.84471	3.69056	-0.140596
M82G	-32523.4	-32523.4	-0.930995	2.55759	8	1.43307	-32523.3	1.43307	1.43307	2.4085	2.4085	1.01486	-32523.2	2.78782	1.01486	3.76918	3.76918	-2.29168	-1.36068	1.36068	57	0.485244	-32523.2	1.74648	0.675357	5.21384	5.21384	0.820773	-32523.3	1.93897	0.820773	3.06224	3.06224	1.22061	2.1516	2.1516	73	0.489565	-32523.2	1.43187	0.489565	4.70374	4.70374	0.845173	-32523.1	0.850223	0.850223	7.10789	-3.33515
M84N	-21814.6	-21814.6	-0.340731	2.02745	8	1.53383	-21814.3	1.87653	1.53383	7.45965	7.45965	0.461432	-21814.4	1.35313	0.461432	5.5056	5.5056	1.61331	1.95404	1.95404	40	0.552534	-21814.6	0.552534	0.552534	1.64687	1.64687	0.0701598	-21814.5	1.30252	0.0701598	2.46191	2.46191	-1.15577	-0.815039	0.815039	15	0.312683	-21814.6	0.312683	0.312683	1.57187	1.57187	0.105371	-21814.5	0.105371	0.105371	2.04393	-0.812791
M86E	-54578	-54577.7	-7.05126	2.45106	27	0.292785	-54577.9	0.927426	0.292785	2.64487	2.64487	0.343685	-54577.6	1.62168	1.08121	2.55696	2.55696	-6.96335	0.0879106	0.0879106	353	0.379046	-54577.9	0.965637	0.948461	2.97293	2.97293	0.411153	-54577.5	1.60727	1.57132	4.51202	4.51202	-8.59035	-1.53909	1.53909	34	0.413157	-54577.9	1.01443	0.413157	2.50333	2.50333	0.515164	-54577.5	1.21321	1.21321	3.31998	-7.86791
M890	-27003.5	-27003.4	-2.82798	2.54659	4	1.35146	-27003.5	1.35146	1.35146	1.48664	1.48664	0.232845	-27003.5	0.232845	0.232845	-1.36163	1.36163	0.0202908	2.84827	2.84827	9	1.1824	-27003.4	1.60678	1.1824	2.63725	2.63725	0.37772	-27003.4	0.37772	0.37772	-1.05489	1.05489	0.864163	3.69214	3.69214	4	1.20205	-27003.4	1.93513	1.20205	2.16769	2.16769	0.477397	-27003.4	0.477397	0.477397	-0.964108	0.303819
M89C	-27544	-27543.9	-2.49402	2.52141	4	1.3299	-27543.9	1.3299	1.3299	1.26256	1.26256	0.194149	-27543.9	0.194149	0.194149	-1.24468	1.24468	0.0132217	2.50724	2.50724	9	1.14736	-27543.7	1.18699	1.14736	7.07937	7.07937	0.417928	-27543.9	0.417928	0.417928	-0.437928	0.437928	5.02329	7.5173	7.5173	5	1.1528	-27543.9	1.1528	1.1528	2.36658	2.36658	0.479275	-27543.6	0.479275	0.479275	4.87305	-5.00048
M8F0	-29764.2	-29764.2	-1.00512	2.10035	13	1.40377	-29764.1	2.11315	1.40377	1.55939	1.55939	0.185204	-29764.3	0.185204	0.185204	-3.31553	3.31553	3.8698	4.87491	4.87491	156	0.803587	-29763.7	2.11943	2.07712	10.6416	10.6416	0.193142	-29764.3	0.232042	0.193142	-2.71002	2.71002	12.3465	13.3516	13.3516	35	1.29171	-29764.2	2.09348	1.87694	1.14515	1.14515	0.159589	-29764.3	0.159589	0.159589	-3.7021	3.84214
M8F7	-28088.7	-28088.7	-0.277176	2.15305	31	0.387476	-28088.7	2.53167	1.0008	0.640027	0.640027	0.465078	-28088.7	2.28494	0.820977	0.740446	0.740446	-0.377595	-0.100419	0.100419	350	0.266502	-28088.7	2.77065	2.30631	1.28602	1.28602	0.302809	-28088.7	3.07164	2.62343	1.57816	1.57816	-0.56932	-0.292144	0.292144	44	0.270798	-28088.7	2.51939	0.674663	1.09104	1.09104	0.446969	-28088.7	2.29035	2.12903	0.442704	0.371162
M8F9	-29763.9	-29764	0.832859	2.19073	13	0.599221	-29764.3	0.599221	0.599221	-9.84693	9.84693	0.326412	-29764.2	1.16962	0.326412	-5.20445	5.20445	-3.80962	-4.64248	4.64248	150	0.455532	-29764.3	0.455532	0.455532	-9.09112	9.09112	0.311136	-29764.2	1.57989	1.16949	-5.17747	5.17747	-3.08079	-3.91365	3.91365	36	1.26725	-29763.8	2.00135	1.6188	3.13141	3.13141	0.372467	-29764.2	1.19366	0.372467	-5.44785	9.41212
M8FX	-46089	-46089	-0.814586	2.1344	32	1.22946	-46088.5	1.41214	1.41214	11.2246	11.2246	0.914685	-46088.5	1.97474	1.23439	11.0389	11.0389	-0.628864	0.185722	0.185722	811	1.35511	-46088.6	2.13271	1.35511	8.60094	8.60094	0.217893	-46088.7	0.217893	0.217893	5.50494	5.50494	2.28141	3.096	3.096	163	1.70609	-46088.4	1.86897	1.86897	14.2242	14.2242	1.33138	-46088.6	1.41962	1.33138	8.54208	4.86754
M8GR	-34827.3	-34827.4	0.488759	2.09324	32	0.828096	-34827	1.67903	1.55508	7.96913	7.96913	0.557536	-34827.4	0.557536	0.557536	-1.15018	1.15018	9.60807	9.11931	9.11931	808	0.353736	-34827.3	1.61293	1.50666	1.27164	1.27164	0.27715	-34827.1	0.512675	0.512675	5.25715	5.25715	-3.49675	-3.9855	3.9855	73	0.670044	-34827.2	1.73392	1.61392	3.89585	3.89585	0.241996	-34827.2	0.517559	0.241996	3.795	0.589611
M8GX	-35263.6	-35263.7	1.37503	2.0208	31	0.869601	-35263.5	1.57731	0.869601	1.80545	1.80545	0.781788	-35263.6	0.781788	0.781788	1.52948	1.52948	1.651	0.275964	0.275964	802	0.368205	-35263.3	1.68608	1.58315	8.6549	8.6549	0.620634	-35263.2	1.00177	1.00177	11.3265	11.3265	-1.29657	-2.6716	2.6716	66	1.57278	-35263.2	1.64308	1.61025	10.8567	10.8567	0.749609	-35263.5	0.925972	0.749609	4.61669	7.61503
M8IP	-23843.4	-23843.4	0.772871	2.30879	14	1.09741	-23843.3	1.73158	1.34908	0.743753	0.743753	0.558044	-23843.4	0.558044	0.558044	0.7835	0.7835	0.733123	-0.0397472	0.0397472	110	1.01764	-23843.2	1.57724	1.52888	2.55934	2.55934	0.508345	-23843.3	1.16641	0.508345	0.974046	0.974046	2.35816	1.58529	1.58529	48	0.991905	-23843.3	2.04707	1.3543	1.8041	1.8041	0.543893	-23843.4	0.543893	0.543893	0.605944	1.97103
M8J7	-25579.3	-25579.3	0.106154	2.19236	28	0.0733063	-25579.2	2.02103	0.0733063	1.06568	1.06568	0.405446	-25579.2	0.81587	0.81587	1.94335	1.94335	-0.771517	-0.877671	0.877671	325	0.230721	-25579.1	2.46389	1.81266	3.04301	3.04301	0.216086	-25579.2	2.98518	2.37151	2.01805	2.01805	1.13112	1.02497	1.02497	42	0.421206	-25579.2	1.76225	0.421206	1.50627	1.50627	0.385017	-25579.1	2.30983	0.463647	2.69335	-1.08093
M8LN	-45515.9	-45515.7	-5.08671	3.62007	16	1.11746	-45515.8	1.11746	1.11746	2.13132	2.13132	0.282037	-45515.5	1.58426	0.282037	5.44199	5.44199	-8.39737	-3.31066	3.31066	220	1.1364	-45515.8	1.1364	1.1364	3.76511	3.76511	0.10777	-45515.4	3.12571	1.23361	5.77526	5.77526	-7.09685	-2.01015	2.01015	107	0.965297	-45515.3	1.30608	1.30608	14.557	14.557	0.392143	-45515.5	1.47486	1.18909	4.92287	4.54738
M8NR	-32789.7	-32789.8	0.303381	2.15095	31	0.257475	-32789.6	0.744061	0.744061	3.9912	3.9912	0.66576	-32789.6	1.17892	0.890687	2.94245	2.94245	1.35213	1.04875	1.04875	716	0.110836	-32789.7	1.42552	0.797112	1.37077	1.37077	0.382069	-32789.7	0.453151	0.453151	2.39383	2.39383	-0.719677	-1.02306	1.02306	51	0.372989	-32789.7	0.588556	0.372989	1.38374	1.38374	0.555772	-32789.4	0.89035	0.818428	8.78899	-7.10187
M8P3	-24429.8	-24429.8	1.25895	2.17394	8	0.185285	-24429.7	1.12278	0.185285	0.823443	0.823443	0.10425	-24429.8	0.10425	0.10425	0.643658	0.643658	1.43874	0.179785	0.179785	24	0.246244	-24429.8	0.799561	0.246244	-0.238429	0.238429	0.176158	-24429.8	0.995727	0.176158	0.920398	0.920398	0.100126	-1.15883	1.15883	8	0.197806	-24429.7	0.197806	0.197806	0.737142	0.737142	0.175511	-24429.7	1.12499	0.175511	2.05568	-0.059582
M8PT	-35755.7	-35756.1	7.79794	2.33957	32	0.849564	-35755.6	1.17341	1.01256	3.21184	3.21184	0.509085	-35755.9	1.32301	0.509085	2.39571	2.39571	8.61406	0.816121	0.816121	805	0.579007	-35755.7	1.09552	1.06101	0.0721331	0.0721331	0.295296	-35755.5	2.59344	0.918136	11.6004	11.6004	-3.73029	-11.5282	11.5282	135	0.689747	-35755.5	1.17079	1.17079	4.22891	4.22891	0.518634	-35755.6	0.821113	0.69496	10.3331	1.69373
M8R4	-33890.4	-33890.5	0.963494	2.29859	15	0.380222	-33890.4	1.36294	0.380222	0.664719	0.664719	0.145951	-33890.3	0.519216	0.519216	3.30705	3.30705	-1.67884	-2.64234	2.64234	164	0.241114	-33890.4	1.77852	0.614801	1.19505	1.19505	0.192153	-33890.4	0.88217	0.556296	2.62914	2.62914	-0.470596	-1.43409	1.43409	35	0.358343	-33890.4	1.6711	1.16099	1.54453	1.54453	0.12336	-33890.4	0.550022	0.12336	1.51512	0.992902
M8X2	-35690.4	-35690.2	-4.79106	2.87392	15	0.615055	-35689.7	2.58824	0.615055	15.3602	15.3602	0.272465	-35689.6	1.42946	0.341941	12.5239	12.5239	-1.95476	2.8363	2.8363	200	0.539994	-35689.7	2.74265	2.36262	15.732	15.732	0.279235	-35689.6	1.45757	1.45757	12.3804	12.3804	-1.43943	3.35163	3.35163	51	0.743833	-35689.8	0.85661	0.850741	13.6304	13.6304	0.463499	-35689.7	1.45592	1.45592	11.3968	-2.55748
M8X5	-35794.8	-35794.6	-4.52642	2.4599	30	1.07562	-35794.6	1.07562	1.07562	4.95551	4.95551	0.904718	-35794.5	1.58775	1.58775	4.13932	4.13932	-3.71024	0.816185	0.816185	735	0.824799	-35794.3	0.860986	0.860986	12.505	12.505	0.843013	-35794.4	1.61578	1.61578	6.57866	6.57866	1.39993	5.92636	5.92636	83	0.915153	-35794.3	1.05946	1.05946	11.7097	11.7097	0.818122	-35794.5	1.56949	1.56949	3.77173	3.41156
M8XR	-33918.4	-33918.3	-0.761047	3.02984	14	1.97186	-33918.4	1.98267	1.97186	0.0909729	0.0909729	0.693233	-33918.2	1.39407	0.693233	2.86146	2.86146	-3.53153	-2.77048	2.77048	175	1.82001	-33918.3	2.02336	1.95228	1.69639	1.69639	0.474707	-33918.1	2.17967	1.34845	5.10019	5.10019	-4.16485	-3.4038	3.4038	39	1.82789	-33918.3	2.57272	1.97893	1.13354	1.13354	0.655727	-33918.2	1.43109	0.952129	3.4451	-3.0726
M8XX	-31778.3	-31777.8	-9.91766	2.73161	14	1.53168	-31778.2	1.53168	1.53168	0.902455	0.902455	0.489985	-31778	1.15131	0.932675	-3.4853	3.4853	-5.5299	4.38776	4.38776	217	0.950253	-31778.1	1.57402	1.49691	4.67727	4.67727	0.415686	-31778	2.15809	1.37055	-3.15979	3.15979	-2.0806	7.83706	7.83706	75	1.91686	-31778.1	2.38103	1.91686	4.05776	4.05776	0.434951	-31778	1.15341	1.15341	-3.03862	-2.82128
M8ZP	-34769.8	-34769.8	0.674865	1.96727	31	1.08138	-34770.2	1.14185	1.08138	-8.576	8.576	0.0853303	-34770	2.16328	0.0853303	-4.22007	4.22007	-3.68106	-4.35593	4.35593	848	0.380856	-34770.3	0.780925	0.384513	-10.7397	10.7397	0.162929	-34769.8	2.40308	1.76883	1.3034	1.3034	-11.3682	-12.0431	12.0431	83	0.495421	-34769.9	1.39543	0.50163	-2.362	2.362	0.195185	-34769.9	2.56274	2.07016	-2.49852	0.811388
M93F	-31902.8	-31902.9	1.34816	2.04872	29	1.00876	-31902.7	1.05656	1.00876	2.98182	2.98182	0.645424	-31902.6	1.23286	0.645424	5.57869	5.57869	-1.24871	-2.59688	2.59688	664	0.631002	-31902.5	1.33009	1.33009	7.27882	7.27882	0.271314	-31902.6	1.6906	1.61398	6.40057	6.40057	2.22641	0.87825	0.87825	197	0.985769	-31902.3	1.21366	1.12599	11.3651	11.3651	0.69662	-31902.6	1.82135	0.890921	7.20765	5.50557
M985	-30107.9	-30107.9	-0.163095	2.32818	32	0.9317	-30107.8	1.39844	1.39844	2.64205	2.64205	0.7208	-30107.8	1.80815	1.80815	1.75079	1.75079	0.728168	0.891263	0.891263	803	0.389719	-30107.8	2.02806	1.24893	0.635247	0.635247	0.550305	-30107.8	1.06786	1.06786	1.25349	1.25349	-0.781335	-0.61824	0.61824	102	0.222395	-30107.5	2.89699	2.80932	8.24256	8.24256	0.803673	-30107.8	1.08098	1.08098	0.985018	7.09444
M9IP	-26958.9	-26958.9	0.741454	2.31419	30	0.515811	-26958.9	0.515811	0.515811	-0.144264	0.144264	0.566838	-26958.9	1.11869	0.566838	0.98395	0.98395	-0.386759	-1.12821	1.12821	439	1.10454	-26958.8	1.66461	1.6337	2.7533	2.7533	0.467476	-26958.9	1.49016	1.49016	1.6286	1.6286	1.86615	1.1247	1.1247	77	1.09917	-26958.9	1.70393	1.52044	0.94782	0.94782	0.545098	-26958.9	0.545098	0.545098	0.703666	0.985609
M9J2	-47770.3	-47770.2	-4.10031	3.0525	21	0.431194	-47770.1	0.431194	0.431194	5.26606	5.26606	0.391352	-47769.9	2.94745	0.391352	5.10832	5.10832	-3.94256	0.157745	0.157745	399	0.120464	-47770.1	0.569385	0.40648	6.25393	6.25393	0.290137	-47770	2.8653	2.8653	3.92414	3.92414	-1.77052	2.32979	2.32979	29	0.416824	-47770.1	0.427355	0.416824	5.1787	5.1787	0.584103	-47770	2.93099	2.39673	4.02764	-2.94925
M9L0	-37253.6	-37253.4	-4.12313	2.26019	16	0.13756	-37253.6	0.13756	0.13756	-0.888392	0.888392	0.463009	-37253.5	1.96207	0.463009	-1.08774	1.08774	-3.92379	0.199344	0.199344	198	0.523831	-37253.6	0.523831	0.523831	0.486144	0.486144	0.239143	-37253.5	2.29851	0.447334	-1.44745	1.44745	-2.18953	1.9336	1.9336	98	1.28336	-37253.5	1.62326	1.61207	2.98245	2.98245	0.518418	-37253.4	2.0425	1.01917	-0.608353	-0.532329
M9LX	-33342	-33342	-0.0657439	2.15429	30	0.507417	-33341.9	0.507417	0.507417	1.9753	1.9753	0.256324	-33341.8	0.795948	0.256324	4.4338	4.4338	-2.52425	-2.4585	2.4585	640	0.206199	-33341.9	0.978229	0.978229	4.05229	4.05229	0.248443	-33341.7	1.33681	1.33681	6.47305	6.47305	-2.48651	-2.42076	2.42076	105	0.391749	-33341.9	0.943918	0.391749	3.54313	3.54313	0.322083	-33341.3	1.37959	0.789666	16.6904	-13.213
M9S5	-33120.6	-33120.6	-0.244477	2.67436	31	1.02675	-33120.2	1.31217	1.31217	9.73087	9.73087	0.68445	-33120.5	1.25787	0.68445	1.93637	1.93637	7.55002	7.7945	7.7945	798	0.702926	-33120.1	1.3851	1.3851	11.1122	11.1122	0.368804	-33120.5	1.08298	1.08298	3.06482	3.06482	7.80286	8.04734	8.04734	162	1.20307	-33120.5	2.35074	1.20307	3.5326	3.5326	0.425721	-33120.5	0.425721	0.425721	2.43467	0.853447
M9TO	-30941.8	-30941.7	-1.37432	2.81975	29	0.575997	-30941.7	1.08183	0.872715	1.28529	1.28529	0.35046	-30941.6	2.19883	1.81893	2.63261	2.63261	-2.72164	-1.34732	1.34732	665	0.628215	-30941.7	1.253	0.653518	1.77429	1.77429	0.44586	-30941.6	2.43345	1.76772	3.6058	3.6058	-3.20583	-1.83151	1.83151	78	0.488855	-30941.8	0.488855	0.488855	-0.406863	0.406863	0.395803	-30941.6	2.42559	2.14966	2.31554	-4.09672
M9WI	-33511.6	-33511.6	0.324528	4.2243	16	0.68769	-33511.4	3.32121	2.71776	4.65544	4.65544	0.352985	-33511.4	0.492881	0.352985	4.56123	4.56123	0.418738	0.0942101	0.0942101	181	0.821791	-33511.3	3.58353	3.14731	5.65728	5.65728	0.284365	-33511.4	1.5474	0.284365	4.46215	4.46215	1.51966	1.19513	1.19513	77	1.58612	-33511.2	3.70506	3.66048	8.65433	8.65433	0.228882	-33511.4	1.74355	0.228882	4.76677	4.21209
M9XT	-29304.8	-29304.8	-1.29728	2.34228	7	0.107825	-29304.8	0.107825	0.107825	1.47775	1.47775	0.169678	-29304.7	0.766385	0.169678	1.53079	1.53079	-1.35032	-0.0530348	0.0530348	15	0.093428	-29304.8	0.093428	0.093428	1.4612	1.4612	0.148625	-29304.7	0.776037	0.148625	1.52435	1.52435	-1.36044	-0.0631522	0.0631522	7	0.0899179	-29304.8	1.3772	0.0899179	1.19656	1.19656	0.122889	-29304.7	0.766929	0.122889	1.28124	-1.38196
MA6Y	-29666.2	-29666.2	0.807012	2.46403	16	0.208759	-29666.1	0.208759	0.208759	1.44125	1.44125	0.487271	-29666	2.04892	0.487271	3.96006	3.96006	-1.71179	-2.51881	2.51881	173	0.346116	-29666	0.353033	0.346116	4.37837	4.37837	0.437097	-29666	2.09384	0.437097	4.68972	4.68972	0.495656	-0.311356	0.311356	63	0.379959	-29666.1	0.379959	0.379959	1.8559	1.8559	0.688239	-29665.9	2.03503	0.688239	5.67657	-3.01366
MA82	-37345	-37345.1	2.38287	2.33399	30	0.17562	-37345.2	2.33074	0.17562	-3.08616	3.08616	0.124147	-37345.2	0.124147	0.124147	-2.29529	2.29529	1.59199	-0.790878	0.790878	728	0.214394	-37345	2.20756	2.19213	0.170834	0.170834	0.174967	-37345.2	0.342864	0.203876	-1.2451	1.2451	3.79881	1.41594	1.41594	42	0.284468	-37345.1	2.20965	0.284468	-0.9596	0.9596	0.376057	-37345.2	0.376057	0.376057	-2.64018	4.06345
MABZ	-42875.9	-42875.9	0.153752	2.08344	15	0.36094	-42875.8	0.36094	0.36094	2.07018	2.07018	0.346248	-42875.8	1.77274	1.41345	3.54479	3.54479	-1.32086	-1.47462	1.47462	151	0.248941	-42875.8	2.57995	1.7311	3.3343	3.3343	0.392912	-42875.8	1.57643	1.52923	3.84267	3.84267	-0.354612	-0.508364	0.508364	52	0.408707	-42875.8	2.57449	1.43989	2.88218	2.88218	0.494726	-42875.8	1.5669	1.5669	3.693	-0.657066
MAIE	-21345.8	-21345.9	1.90781	2.4828	7	1.6528	-21345.9	1.6528	1.6528	-3.617	3.617	0.38259	-21345.8	0.875028	0.38259	0.235604	0.235604	-1.9448	-3.85261	3.85261	18	1.61073	-21345.9	1.69524	1.61073	-1.90196	1.90196	0.372775	-21345.8	0.883101	0.372775	0.314897	0.314897	-0.309046	-2.21685	2.21685	9	1.65403	-21345.9	1.65403	1.65403	-3.78118	3.78118	0.386788	-21345.9	1.18399	0.386788	0.0956695	-1.96905
MAJL	-31248.9	-31248.8	-1.69922	2.35987	31	0.731084	-31248.8	0.731084	0.731084	2.15386	2.15386	0.258374	-31248.7	1.7404	0.258374	1.58282	1.58282	-1.12819	0.571035	0.571035	692	0.404662	-31248.6	1.74748	1.33224	4.86929	4.86929	0.115071	-31248.7	1.75506	1.75506	1.84081	1.84081	1.32926	3.02848	3.02848	52	0.737988	-31248.7	1.57863	1.51253	3.49837	3.49837	0.113505	-31248.7	1.76545	0.113505	1.36014	0.43901
MAQI	-30089.1	-30089.3	3.7866	2.37481	8	0.854465	-30088.7	1.38343	0.854465	10.0331	10.0331	0.0470216	-30089.3	0.0470216	0.0470216	-0.168754	0.168754	13.9884	10.2018	10.2018	52	0.0713705	-30089.4	0.0713705	0.0713705	-5.4227	5.4227	0.0825494	-30089.3	1.32746	1.32746	-0.514642	0.514642	-1.12146	-4.90806	4.90806	14	0.223072	-30089.3	1.34635	0.223072	-5.11241	5.11241	0.0910508	-30089.1	1.50237	0.0910508	4.04737	-5.37319
MAQV	-32287.5	-32287.3	-5.8872	2.1159	6	2.04121	-32287.5	2.04121	2.04121	0.0578333	0.0578333	0.608964	-32287.1	1.53007	0.608964	3.93981	3.93981	-9.76918	-3.88198	3.88198	29	0.629383	-32287.3	2.88337	0.629383	4.60231	4.60231	0.402968	-32287.1	1.7065	1.2218	3.05906	3.05906	-4.34395	1.54325	1.54325	7	2.06417	-32287.5	2.06417	2.06417	0.0246917	0.0246917	0.247826	-32287.2	1.42688	0.247826	1.36924	-7.23175
MB1I	-32300.4	-32300.4	-0.0152171	2.32006	16	0.777483	-32300.2	1.11132	0.777483	4.52261	4.52261	0.319972	-32300	1.38297	0.818299	8.9288	8.9288	-4.42141	-4.40619	4.40619	215	0.318759	-32300.1	1.81907	1.22769	6.59769	6.59769	0.283494	-32300.3	1.27138	0.283494	1.83395	1.83395	4.74853	4.76374	4.76374	105	0.382683	-32300.1	1.59813	0.656268	6.50121	6.50121	0.364474	-32300.1	1.44866	0.728712	7.28803	-0.802038
MB2D	-34520.4	-34520.2	-3.26575	2.20348	24	1.2269		1.95699	1.29958		0	1.00726	-34520.2	2.06319	1.00726	0.334257	0.334257		3.26575	3.26575	349	0.725492	-34519.8	1.28322	1.19132	11.7882	11.7882	1.04335	-34520.2	1.21181	1.21181	0.863182	0.863182	7.65927	10.925	10.925	30	0.814907	-34519.9	1.22885	1.19576	10.9927	10.9927	1.43622	-34520.1	1.84033	1.43622	2.04244	5.68456
MB6A	-29099.2	-29099.1	-0.747054	2.10002	14	0.511343	-29098.8	1.19721	0.563389	9.69697	9.69697	0.208027	-29099.1	1.76822	0.208027	0.911536	0.911536	-8.03838	-7.29133	7.29133	192	0.128834	-29099.1	0.574683	0.574683	1.46595	1.46595	0.260664	-29098.8	1.07109	1.07109	7.90692	7.90692	-7.18802	-6.44097	6.44097	54	0.327787	-29098.8	0.569228	0.569228	7.8419	7.8419	0.208769	-29099.1	0.565281	0.208769	0.694716	6.40013
MB7V	-44027	-44026.8	-3.06313	2.38541	32	0.434249	-44027.1	0.434249	0.434249	-1.97869	1.97869	0.491672	-44027	1.63831	0.491672	-2.6726	2.6726	2.36921	5.43234	5.43234	886	0.271385	-44027.1	0.271385	0.271385	-3.26295	3.26295	0.261347	-44026.7	1.56958	1.48006	3.43449	3.43449	-9.76057	-6.69745	6.69745	140	0.479152	-44026.9	1.82485	1.57821	2.38998	2.38998	0.470802	-44026.6	1.28815	0.966058	4.6059	-5.27905
MBA8	-44184.4	-44184.9	10.3718	2.84279	31	0.891832	-44184.4	2.18876	1.54325	0.67037	0.67037	0.801551	-44184.4	1.7881	1.4645	10.7986	10.7986	-0.243545	-10.6154	10.6154	657	0.30855	-44184.3	1.48602	1.48602	2.14802	2.14802	0.213034	-44184.7	1.36281	1.36265	4.28271	4.28271	8.23712	-2.13469	2.13469	124	0.762451	-44184.5	1.51858	1.51858	-1.03706	1.03706	0.664003	-44184.3	1.89263	1.48086	14.1437	-4.80899
MBGE	-29534.4	-29534.6	4.15272	2.16304	16	0.560563	-29534.5	0.560563	0.560563	-2.22174	2.22174	0.449555	-29534.3	1.02651	0.449555	4.88144	4.88144	2.95047	-1.20225	1.20225	187	0.453488	-29534.2	0.468311	0.468311	3.81728	3.81728	0.31356	-29534.2	2.10203	1.2189	7.5636	7.5636	0.406395	-3.74632	3.74632	39	0.6597	-29534.2	0.748786	0.6597	3.97092	3.97092	0.385086	-29534.4	0.385086	0.385086	4.66468	3.45895
MBI3	-34223	-34223	-1.44597	2.65141	30	0.464147	-34223.2	2.53177	0.464147	-4.6753	4.6753	0.290849	-34223.3	0.290849	0.290849	-7.4436	7.4436	-1.32234	0.123624	0.123624	656	0.183358	-34223.3	1.70323	0.526154	-6.40783	6.40783	0.228408	-34223.3	0.797834	0.797834	-6.64667	6.64667	-1.20712	0.238842	0.238842	108	0.509893	-34223.2	1.71773	1.71773	-4.7577	4.7577	0.485182	-34223.3	1.86761	0.485182	-8.04638	1.84272
MBJM	-27664.1	-27664	-3.50521	2.17024	16	0.59882	-27664	1.66734	0.59882	2.60779	2.60779	0.220776	-27664	0.621523	0.220776	-0.290928	0.290928	0.606498	4.11171	4.11171	157	0.236288	-27664	0.428721	0.349289	3.53432	3.53432	0.376623	-27663.8	1.91766	1.90355	3.24156	3.24156	-3.21245	0.292761	0.292761	28	0.563734	-27664	0.563734	0.563734	3.82753	3.82753	0.522266	-27663.8	1.90202	0.522266	4.01059	-3.68827
MBVI	-30603.8	-30603.8	-0.17712	2.11337	16	0.491329	-30603.4	0.556211	0.550573	7.52381	7.52381	0.303882	-30603.5	1.24635	0.303882	5.46075	5.46075	-1.88594	-1.70882	1.70882	228	0.367715	-30603.6	0.509094	0.367715	3.29293	3.29293	1.13833	-30603.5	1.79507	1.34968	4.96949	4.96949	-1.85368	-1.67656	1.67656	88	0.418494	-30603.3	0.565154	0.556358	9.71008	9.71008	0.943807	-30603.4	1.30508	1.30508	8.56091	0.97205
MBX2	-35221.2	-35221.2	0.0546622	2.36741	31	0.332128	-35220.7	2.27598	0.461332	11.4612	11.4612	0.412721	-35220.8	0.746533	0.412721	9.82312	9.82312	-1.69277	-1.74744	1.74744	534	0.217091	-35220.7	2.26061	0.425922	11.0173	11.0173	0.404787	-35220.7	0.644668	0.585711	10.9854	10.9854	0.0865303	0.0318682	0.0318682	113	0.325612	-35220.7	2.27748	2.20347	11.4116	11.4116	0.331657	-35220.7	0.351918	0.351918	11.0154	0.450886
MBYB	-38455	-38455.2	4.09577	2.61219	15	0.230295	-38454.9	0.230295	0.230295	2.84851	2.84851	2.03258	-38454.8	2.03258	2.03258	7.91165	7.91165	0.967374	-3.12839	3.12839	122	0.24881	-38454.8	0.446371	0.24881	3.20067	3.20067	2.00661	-38454.6	2.70292	2.59174	13.0693	13.0693	-5.77283	-9.86859	9.86859	33	0.263895	-38454.8	1.11016	0.263895	2.87983	2.87983	0.394802	-38455	0.394802	0.394802	2.54125	4.43435
MC1W	-55616.1	-55616	-1.24065	2.08481	30	0.248501	-55616.2	0.248501	0.248501	-3.59848	3.59848	0.287684	-55616	2.18852	0.293136	1.4701	1.4701	6.30923	7.54989	7.54989	691	0.32359	-55616.1	0.32359	0.32359	-1.06627	1.06627	0.173743	-55616	1.9645	1.85398	1.29052	1.29052	-3.59743	-2.35678	2.35678	79	0.504012	-55616.2	0.504012	0.504012	-3.0676	3.0676	0.303434	-55616	2.08804	0.513041	1.42742	-5.73567
MC1Y	-24351.3	-24351.3	0.272518	2.63664	14	1.52503	-24351.1	2.57165	1.53946	4.3919	4.3919	0.55823	-24351.4	0.55823	0.55823	-0.440203	0.440203	-5.10462	-5.37713	5.37713	205	1.27483	-24351.2	2.15916	1.34918	3.14213	3.14213	0.509943	-24351.2	1.10076	1.10076	3.53406	3.53406	-0.119407	-0.391925	0.391925	119	1.34522	-24351.3	2.22215	2.0324	1.17208	1.17208	0.468753	-24351.2	1.23119	1.02315	2.21443	-0.769834
MC3Z	-32141.7	-32141.7	0.587033	3.54804	12	0.837947	-32141.6	2.46285	0.988822	2.04391	2.04391	1.41468	-32141.6	1.49205	1.41468	1.70819	1.70819	-0.922753	-1.50979	1.50979	111	0.836822	-32141.6	2.6843	2.43518	2.60016	2.60016	0.225342	-32141.8	0.225342	0.225342	-1.49461	1.49461	4.6818	4.09477	4.09477	24	1.00058	-32141.6	2.44677	1.88946	2.54412	2.54412	0.404614	-32141.7	1.49394	0.404614	0.187996	2.94316
MC8H	-37309.9	-37309.6	-7.62411	2.66506	29	1.6423	-37309.5	1.97112	1.85055	8.90277	8.90277	0.669487	-37309.5	1.37709	1.37709	1.00406	1.00406	-0.274589	7.34952	7.34952	767	0.219554	-37309.7	2.42432	0.219554	5.90168	5.90168	0.565873	-37309.5	1.36761	1.23984	2.41198	2.41198	-4.13442	3.4897	3.4897	30	1.15409	-37309.5	1.15409	1.15409	9.35138	9.35138	0.995659	-37309.5	0.995659	0.995659	1.94436	-0.217102
MCD9	-42064.7	-42064.7	-0.0190323	2.3852	8	0.203887	-42064.7	0.203887	0.203887	-0.722317	0.722317	0.129881	-42064.6	1.15906	0.129881	2.15129	2.15129	2.89264	2.91167	2.91167	42	0.18787	-42064.7	1.02373	0.18787	-0.464447	0.464447	0.314683	-42064.7	0.802816	0.314683	-0.382081	0.382081	-0.101398	-0.0823655	0.0823655	11	0.323728	-42064.7	1.31486	0.323728	-1.02459	1.02459	0.249259	-42064.7	0.249259	0.249259	-1.04783	0.00420776
MCF9	-32573.4	-32573.7	8.09205	2.46014	2	2.07955	-32573.8	2.07955	2.07955	-9.6409	9.6409	0.183609	-32573.8	0.183609	0.183609	-1.59391	1.59391	-0.0450511	-8.1371	8.1371	19	1.94303	-32573.8	2.0739	2.0739	-8.7643	8.7643	0.22098	-32573.8	0.507461	0.22098	-1.42912	1.42912	0.756865	-7.33518	7.33518	2	2.07914	-32573.8	2.07914	2.07914	-10.1079	10.1079	0.170381	-32573.8	0.170381	0.170381	-2.02245	0.00658281
MCIW	-42064.6	-42064.6	0.0963475	2.55207	8	0.39982	-42064.7	0.908861	0.39982	-2.3787	2.3787	0.432393	-42064.7	0.432393	0.432393	-2.47471	2.47471	-0.19236	-0.288708	0.288708	42	0.272612	-42064.7	0.747194	0.272612	-2.13222	2.13222	0.390089	-42064.7	0.496038	0.496038	-1.95704	1.95704	-0.0788255	-0.175173	0.175173	14	0.470917	-42064.5	0.726477	0.49124	2.43979	2.43979	0.529799	-42064.7	0.672992	0.529799	-2.52403	5.06017
MCL3	-30505.1	-30505.1	0.42567	2.33429	14	0.835394	-30505.2	1.2243	1.2243	-2.25586	2.25586	0.673888	-30505.2	0.968294	0.673888	-3.5358	3.5358	-1.7056	-2.13127	2.13127	179	0.738365	-30505.1	0.94234	0.94234	-0.277767	0.277767	0.408915	-30505.1	1.1621	0.739358	-0.0672728	0.0672728	0.215176	-0.210494	0.210494	46	0.897216	-30504.9	2.18365	1.80786	3.36176	3.36176	0.495235	-30505.1	0.794778	0.794778	-0.322662	4.11009
MCQF	-44609.8	-44609.9	0.982884	2.55298	6	1.39062	-44609.4	1.78896	1.39062	9.59462	9.59462	0.953649	-44609.6	0.953649	0.953649	7.28965	7.28965	-3.28785	-4.27074	4.27074	44	0.4861	-44609.4	2.17301	2.17301	9.67667	9.67667	0.478914	-44609.5	1.25867	0.784148	7.98715	7.98715	2.6724	1.68951	1.68951	28	0.894425	-44609.7	0.894425	0.894425	2.82358	2.82358	0.842844	-44609.4	1.24224	1.24224	10.6866	-6.88013
MCRH	-36489.1	-36489.1	0.654126	2.32314	32	0.47598	-36488	1.34169	1.20374	24.1433	24.1433	0.114733	-36488.8	1.62317	1.34331	5.71678	5.71678	-19.0807	-19.7348	19.7348	862	0.13657	-36488.9	1.2985	1.27993	3.13737	3.13737	0.549469	-36488.2	2.0666	1.59418	21.4383	21.4383	-17.6468	-18.301	18.301	63	0.144678	-36489	1.6123	0.144678	2.4469	2.4469	0.637143	-36488.8	1.319	1.268	5.98028	-2.87925
MCT5	-32225.4	-32225.5	2.60331	2.62197	8	0.531751	-32225.4	1.53644	0.531751	0.388156	0.388156	0.614133	-32225.4	1.98506	0.614133	3.35822	3.35822	0.366749	-2.23657	2.23657	53	0.355193	-32225.4	1.53434	0.355193	0.00831604	0.00831604	0.285552	-32225.5	0.285552	0.285552	1.41341	1.41341	1.19822	-1.40509	1.40509	40	0.46845	-32225.4	1.58384	1.4808	1.09761	1.09761	0.196967	-32225.4	1.69229	1.54188	3.92169	-0.220767
MCX9	-36986.8	-36986.6	-3.79007	3.2304	15	2.4454	-36986.8	2.4454	2.4454	-0.773694	0.773694	0.113309	-36986.8	1.79759	1.087	-3.52301	3.52301	1.04076	4.83083	4.83083	121	2.37814	-36986.8	2.47942	2.47942	-0.109728	0.109728	0.11187	-36986.8	1.87179	1.01081	-2.93029	2.93029	-0.969506	2.82056	2.82056	28	2.44653	-36986.8	2.52577	2.44653	-0.426644	0.426644	0.195428	-36986.8	1.02617	1.02617	-3.05945	-1.15727
MCXZ	-45199.5	-45199.3	-3.74321	3.14859	30	1.74209	-45199	2.19457	2.10952	10.5303	10.5303	0.388083	-45198.8	0.981853	0.55958	11.039	11.039	4.2519	7.99511	7.99511	830	0.74017	-45199.2	2.10372	1.99558	7.54373	7.54373	0.322469	-45199.2	1.11316	0.865661	2.97303	2.97303	0.82749	4.5707	4.5707	136	1.69785	-45199.2	2.10639	2.10639	5.91895	5.91895	0.305774	-45198.9	1.10285	0.817457	10.0378	-7.86211
MD05	-70643.7	-70643.6	-2.43238	2.49484	13	1.21788	-70643.5	1.47279	1.34393	4.68666	4.68666	1.29787	-70643.5	2.00086	1.29787	1.79157	1.79157	-0.462704	1.96968	1.96968	134	0.466954	-70643.5	0.466954	0.466954	3.64324	3.64324	1.38427	-70643.5	2.0768	1.55232	3.1737	3.1737	-1.96284	0.469544	0.469544	34	0.860688	-70643.6	1.14276	1.14276	3.04075	3.04075	1.35776	-70643.5	1.49805	1.49805	1.77679	-1.16841
MD1F	-35319.6	-35319.4	-4.44682	2.35735	32	0.868399	-35319.6	1.07142	0.905942	-0.284407	0.284407	0.940724	-35319.4	1.46896	1.10014	-0.286953	0.286953	4.44428	8.8911	8.8911	856	0.398019	-35319.8	1.62997	0.79195	-3.52844	3.52844	0.456502	-35319.5	1.64824	1.14376	-1.41755	1.41755	-6.55772	-2.11089	2.11089	230	0.622031	-35319.8	0.772907	0.772907	-4.90056	4.90056	0.412208	-35319.4	1.49317	1.19511	0.0662308	-9.41362
MD97	-33795.8	-33796.2	9.92875	2.34988	16	0.735449	-33795.9	0.803724	0.803724	-2.91029	2.91029	1.69747	-33795.9	1.96771	1.69747	6.08503	6.08503	-0.933432	-10.8622	10.8622	220	0.667244	-33796.2	1.70813	1.37889	-9.18309	9.18309	0.7418	-33796.4	0.7418	0.7418	-4.14771	4.14771	4.89337	-5.03539	5.03539	112	0.532294	-33795.9	1.34384	1.04607	-2.77621	2.77621	1.17534	-33796	1.95886	1.95886	4.04826	3.10428
MD9D	-32235.5	-32235.6	3.13046	2.98228	31	0.676232	-32235.5	0.676232	0.676232	-0.439852	0.439852	1.78595	-32235.3	2.91777	1.78595	5.88511	5.88511	3.1945	0.0640328	0.0640328	847	0.560834	-32235.3	0.753369	0.605967	4.19434	4.19434	0.83987	-32235.4	1.31326	1.31326	5.17439	5.17439	2.15041	-0.980054	0.980054	162	0.57807	-32235	1.17078	1.17078	10.4452	10.4452	1.46019	-32235	2.16907	2.16907	12.8746	0.701033
MD9M	-29616.1	-29616.4	6.3354	2.11845	15	0.545707	-29616.4	0.75766	0.545707	-4.80803	4.80803	0.758388	-29616.4	0.758388	0.758388	0.690815	0.690815	-0.83656	-7.17196	7.17196	230	0.535109	-29616.1	1.28657	0.639579	2.15031	2.15031	0.714408	-29616.6	0.714408	0.714408	-3.83205	3.83205	12.3178	5.98235	5.98235	80	0.500601	-29615.9	0.703407	0.703407	5.00698	5.00698	0.746882	-29616.5	0.746882	0.746882	-1.37549	12.7179
MD9V	-28143.1	-28143.3	4.5722	2.34805	16	0.749589	-28143.1	1.37037	0.777703	0.0478646	0.0478646	0.700787	-28143.3	1.36455	0.700787	1.34973	1.34973	-3.27033	-7.84253	7.84253	234	0.289492	-28143.4	1.06004	0.321177	-5.67428	5.67428	0.472389	-28143.3	1.50125	1.50125	2.17795	2.17795	-3.28004	-7.85224	7.85224	116	0.278168	-28143.2	0.854446	0.51545	-0.890776	0.890776	0.717465	-28142.8	2.48709	1.63804	12.3291	-8.64765
MDAF	-31614	-31613.6	-10.0631	2.29215	8	0.960737	-31613.8	0.960737	0.960737	6.40709	6.40709	1.34472	-31613.9	1.34472	1.34472	-7.49713	7.49713	-3.84111	6.22199	6.22199	60	0.448972	-31613.6	0.883548	0.883548	10.9665	10.9665	0.428132	-31613.6	2.02579	1.44639	-0.84739	0.84739	1.75077	11.8139	11.8139	59	0.935639	-31614	0.935639	0.935639	0.0499455	0.0499455	0.491816	-31613.5	1.46773	1.46773	2.81863	-12.8318
MDVF	-30631.5	-30631.6	1.82778	2.41123	29	1.21442	-30631.4	1.39731	1.21442	2.33546	2.33546	0.882113	-30631.3	1.14053	0.997701	6.13033	6.13033	1.96708	0.139305	0.139305	319	0.751113	-30631.5	1.40548	0.751113	1.13313	1.13313	0.692411	-30631.1	1.91761	1.74616	11.9796	11.9796	-9.01866	-10.8464	10.8464	52	0.929631	-30631.5	0.929631	0.929631	-0.389024	0.389024	0.945901	-30631.2	1.8137	1.00055	8.57877	-7.14002
MDXB	-36487.8	-36489	27.2003	2.10691	31	0.71185	-36488.7	1.27127	1.27127	-21.4853	21.4853	0.659299	-36488.7	1.22373	0.901528	5.59078	5.59078	-0.124138	-27.3244	27.3244	873	0.118624	-36488.2	0.551785	0.551785	-8.27488	8.27488	0.498114	-36488.8	1.72813	1.39144	2.99121	2.99121	15.9342	-11.2661	11.2661	63	0.130464	-36488.8	0.541696	0.541696	-23.4997	23.4997	1.17604	-36488.8	1.72037	1.18947	3.43998	0.260564
MDXV	-33350.4	-33350.4	0.612083	2.3135	13	0.549975	-33350.3	1.35832	0.549975	0.561949	0.561949	0.636923	-33350.3	0.909999	0.636923	0.868025	0.868025	-0.306007	-0.918091	0.918091	164	0.20731	-33350.3	1.3674	1.3674	1.00236	1.00236	0.205432	-33350.3	1.54151	0.571558	1.88537	1.88537	-0.270924	-0.883007	0.883007	39	0.638561	-33350.4	2.03412	0.638561	-0.165494	0.165494	0.35516	-33350.2	0.804674	0.423742	4.73066	-4.28407
ME3B	-33162.3	-33162.3	0.775618	2.58369	32	0.762337	-33162.1	1.84395	1.84395	3.97418	3.97418	0.250927	-33162.1	1.26797	0.937611	4.47962	4.47962	-0.270176	-1.04579	1.04579	599	0.220296	-33162.1	1.64933	1.64933	4.9443	4.9443	0.294931	-33162.1	1.62308	1.01441	5.76548	5.76548	-0.0455561	-0.821174	0.821174	128	0.311774	-33162	1.75753	0.835238	5.26924	5.26924	0.215739	-33162.1	1.05134	1.05134	4.19862	1.84624
ME75	-31144.3	-31144.5	3.23725	2.3778	14	1.02732	-31144.6	1.02732	1.02732	-5.26511	5.26511	0.17938	-31144.4	1.71029	0.17938	1.84918	1.84918	3.87703	0.639787	0.639787	230	0.888555	-31144.2	0.996757	0.996757	3.14767	3.14767	0.409961	-31144.3	1.849	1.75531	3.60071	3.60071	2.78421	-0.453035	0.453035	86	0.770182	-31144.3	1.90364	1.42649	1.02642	1.02642	0.378342	-31144.4	1.94264	0.378342	2.66894	1.59472
ME82	-30299.7	-30299.7	-0.101857	3.25003	31	0.899988	-30299.7	1.08682	0.899988	0.62726	0.62726	0.816445	-30299.5	2.30788	1.06043	5.35552	5.35552	4.83012	4.93198	4.93198	609	0.81582	-30299.6	1.03081	1.03081	2.55191	2.55191	0.694165	-30299.6	2.99092	1.3507	3.07366	3.07366	-0.623609	-0.521752	0.521752	47	0.951629	-30299.5	1.10916	1.10916	6.01131	6.01131	0.961654	-30299.5	1.47588	1.14003	5.99131	-0.0818551
MECV	-38446.5	-38446.3	-5.02795	2.33403	30	0.598803	-38446.4	0.598803	0.598803	1.67714	1.67714	0.928044	-38446.3	2.31254	0.928044	-1.18054	1.18054	2.17027	7.19822	7.19822	774	0.608806	-38446.3	1.07942	1.02864	3.12665	3.12665	0.879949	-38445.9	2.69368	2.65013	8.92849	8.92849	-10.8298	-5.80184	5.80184	64	0.63618	-38446	1.21189	1.21189	10.2981	10.2981	0.932005	-38446	2.51501	0.963748	6.39552	-1.12536
MEDF	-33748.3	-33748.2	-3.68878	2.92379	12	2.08653	-33748.2	2.5761	2.08653	2.41151	2.41151	0.562213	-33748.1	1.15331	0.562213	1.68679	1.68679	2.96406	6.65284	6.65284	129	1.23938	-33748.2	2.73558	2.1498	3.19475	3.19475	0.487503	-33747.8	1.14014	1.14014	8.35829	8.35829	-8.85231	-5.16354	5.16354	50	0.600969	-33748.3	0.600969	0.600969	0.26384	0.26384	0.157546	-33748.2	1.18763	1.10123	-1.37401	-2.05092
MEHW	-29625.8	-29625.8	0.00173192	2.08549	4	1.66658	-29626.1	1.66658	1.66658	-6.54821	6.54821	1.54766	-29626	1.82909	1.54766	-5.22763	5.22763	1.31884	1.31711	1.31711	13	0.235957	-29626	1.66185	0.235957	-4.39324	4.39324	0.255314	-29626	1.6626	0.255314	-3.9809	3.9809	-0.410603	-0.412335	0.412335	10	0.205628	-29626	1.6644	0.205628	-4.25604	4.25604	0.332261	-29625.9	1.66545	0.332261	-2.33201	-1.92229
MEJE	-31825.3	-31825.3	0.00262926	2.09113	8	0.226245	-31825.3	0.226245	0.226245	0.189701	0.189701	0.342884	-31825.3	0.408001	0.342884	0.271137	0.271137	0.0788068	0.0761775	0.0761775	32	0.220096	-31825.3	0.319268	0.220096	1.29309	1.29309	0.276766	-31825.3	0.276766	0.276766	0.40472	0.40472	0.890999	0.88837	0.88837	16	0.322058	-31825.3	0.322058	0.322058	-0.138868	0.138868	0.307955	-31825.3	0.307955	0.307955	0.276571	-0.41281
MEK2	-54017.3	-54017.3	-0.0457892	2.00626	16	0.466783	-54017.3	0.466783	0.466783	-0.182039	0.182039	0.437814	-54017	1.87545	0.437814	4.78259	4.78259	5.01042	5.05621	5.05621	226	0.140041	-54017.1	0.79637	0.45159	3.37807	3.37807	0.311855	-54017	1.56731	1.56731	5.56703	5.56703	-2.23475	-2.18896	2.18896	76	0.1875	-54017.2	0.552005	0.504196	2.05801	2.05801	0.471699	-54016.9	1.71724	1.41879	7.77419	-5.76197
MEKB	-31116	-31116.1	1.20118	2.11875	30	0.908211	-31115.9	0.908211	0.908211	2.92861	2.92861	0.830394	-31115.9	2.13957	1.08157	5.09705	5.09705	0.967262	-0.233919	0.233919	329	0.75567	-31115.7	1.23606	0.887629	7.43716	7.43716	0.765682	-31115.7	2.06778	2.0199	8.70959	8.70959	-0.0712515	-1.27243	1.27243	44	0.953201	-31115.9	0.953201	0.953201	2.41398	2.41398	1.02068	-31115.9	2.10023	1.03804	3.9838	-0.368638
MEO8	-31510.3	-31510.2	-1.53658	2.13252	23	0.527786	-31510.2	1.77203	0.682729	2.00452	2.00452	0.677622	-31510.3	0.677622	0.677622	-1.68587	1.68587	-2.1538	-0.617222	0.617222	433	0.204281	-31510.3	2.11671	0.256466	-0.515296	0.515296	0.0982108	-31510.2	1.75644	0.657519	0.890358	0.890358	-2.94224	-1.40565	1.40565	24	0.15654	-31510.3	0.15654	0.15654	-0.97253	0.97253	0.231155	-31510.3	1.80951	0.231155	-1.84871	-0.660404
MER9	-29152.7	-29153.3	14.1059	2.73969	24	1.73179	-29152.9	2.72369	2.51227	-3.89055	3.89055	0.158565	-29153.3	0.158565	0.158565	0.942641	0.942641	-9.27273	-23.3787	23.3787	627	1.78429	-29152.8	2.75777	2.75777	-3.54968	3.54968	0.101592	-29153.2	0.197613	0.160172	1.36553	1.36553	9.19071	-4.91521	4.91521	22	1.80424	-29152.9	2.66481	2.48248	-4.03949	4.03949	0.185238	-29153.2	0.185238	0.185238	1.33452	8.73192
MEW2	-42001.4	-42001.4	-0.75678	2.35	14	0.420711	-42001.5	0.522091	0.420711	-1.57841	1.57841	0.146009	-42001.5	0.146009	0.146009	-3.04856	3.04856	-0.713375	0.0434051	0.0434051	138	0.696027	-42001.3	1.68517	1.62425	1.71089	1.71089	0.598062	-42001.4	1.76154	0.598062	-0.0490787	0.0490787	1.00319	1.75997	1.75997	36	0.557101	-42001.4	1.89859	0.557101	0.242844	0.242844	0.479254	-42001.4	1.3506	0.479254	-0.0297808	-0.484155
MEWN	-35996	-35996	-1.45576	1.94701	14	0.449782	-35996.1	0.449782	0.449782	-0.413495	0.413495	0.270855	-35995.9	1.9896	0.270855	2.80093	2.80093	4.67019	6.12595	6.12595	219	0.2379	-35995.9	0.464268	0.464268	4.26475	4.26475	0.240035	-35995.8	2.00513	1.90793	2.94921	2.94921	-0.140221	1.31554	1.31554	72	0.60305	-35995.8	0.809573	0.809573	5.09277	5.09277	0.670241	-35995.9	1.50535	0.670241	1.82561	1.8114
MEXJ	-39268.4	-39268.3	-1.08362	2.64803	16	0.893172	-39268.6	1.61418	1.37227	-5.52842	5.52842	0.763413	-39268.7	1.82679	0.763413	-8.43901	8.43901	-1.82697	-0.743357	0.743357	193	0.357931	-39268.6	1.64421	1.62026	-4.66815	4.66815	0.262093	-39268.5	1.87034	0.785298	-3.84874	3.84874	-1.90303	-0.819414	0.819414	95	0.358246	-39268.6	1.6184	1.6184	-5.65771	5.65771	0.249036	-39268.5	1.81649	0.831175	-4.9721	-1.76923
MEZQ	-33232.7	-33232.7	-0.271177	2.01811	10	0.203721	-33232.9	0.203721	0.203721	-3.40349	3.40349	0.693213	-33232.7	1.8484	0.693213	-0.759978	0.759978	2.91469	3.18587	3.18587	76	0.213948	-33232.8	0.213948	0.213948	-1.34019	1.34019	0.706963	-33232.5	1.91291	0.882047	3.77223	3.77223	-5.3836	-5.11242	5.11242	15	0.574427	-33232.7	1.73107	0.574427	1.094	1.094	0.769967	-33232.7	1.14237	0.769967	-0.225606	1.04843
MF29	-32472.7	-32472.6	-3.3919	2.14401	14	0.281812	-32472.7	0.358731	0.281812	1.06143	1.06143	0.305392	-32472.5	1.98079	0.305392	0.677313	0.677313	3.00778	6.39968	6.39968	153	0.444893	-32472.6	0.49595	0.49595	2.80366	2.80366	0.207447	-32472.5	1.54145	1.46082	2.81216	2.81216	-3.4004	-0.00850064	0.00850064	30	0.359214	-32472.7	0.359214	0.359214	0.509957	0.509957	0.286175	-32472.5	1.57152	0.465252	1.49704	-4.37898
MF44	-16684.9	-16685	0.531748	2.20002	12	0.377793	-16685	0.377793	0.377793	-2.63075	2.63075	0.691217	-16684.9	0.990071	0.700244	1.99282	1.99282	4.09183	3.56008	3.56008	90	0.931022	-16684.9	1.71514	1.41052	1.86519	1.86519	0.207571	-16684.9	1.33332	1.21652	1.11868	1.11868	1.27825	0.746506	0.746506	56	1.24675	-16685.1	1.24675	1.24675	-2.86547	2.86547	0.231257	-16684.9	1.30832	1.2184	1.15839	-3.49211
MF6J	-32313.7	-32313.8	1.8401	2.54704	23	0.701676	-32313.7	0.995547	0.701676	-0.565528	0.565528	0.0988245	-32313.8	0.0988245	0.0988245	1.15112	1.15112	-0.123446	-1.96354	1.96354	478	0.318397	-32313.7	0.666359	0.374488	0.283805	0.283805	0.145532	-32313.7	1.97336	1.14114	1.68513	1.68513	0.438767	-1.40133	1.40133	54	0.38545	-32313.4	0.744247	0.744247	7.49009	7.49009	0.161503	-32313.8	1.12607	0.161503	0.988276	8.34191
MF7D	-36911.6	-36911.6	1.11083	2.03224	15	0.807035	-36911.7	0.875606	0.807035	-3.14541	3.14541	0.146245	-36911.7	1.75735	0.146245	-1.41495	1.41495	0.619626	-0.491206	0.491206	180	0.500682	-36911.7	0.615774	0.615774	-2.04344	2.04344	0.241629	-36911.7	1.69187	1.65632	-0.971361	0.971361	0.0387488	-1.07208	1.07208	67	0.549188	-36911.7	0.606543	0.606543	-2.33303	2.33303	0.273148	-36911.7	1.65802	0.273148	-1.55728	0.335088
MF80	-29600	-29600.1	2.3246	2.64792	32	0.407095	-29600.1	2.16461	0.714628	-1.63266	1.63266	0.509913	-29600.1	1.85638	0.509913	-0.615009	0.615009	-1.30695	-3.63155	3.63155	0																101	0.400485	-29600	1.39035	0.951974	0.237923	0.237923	0.537689	-29599.9	1.65158	1.48152	4.21412	-1.6516
MFBY	-35978	-35977.9	-1.48793	2.03236	30	0.413746	-35978.1	0.464688	0.413746	-2.95747	2.95747	0.165315	-35978.1	1.74322	0.640422	-2.76309	2.76309	1.68232	3.17025	3.17025	586	0.353311	-35978.1	1.41728	0.450044	-2.78406	2.78406	0.181125	-35978	1.69135	1.68268	-2.27237	2.27237	1.99962	3.48756	3.48756	79	0.514204	-35978.1	0.611458	0.53482	-2.99771	2.99771	0.229742	-35978.1	1.64907	1.64907	-2.84848	-1.63716
MFEZ	-31482.8	-31483.3	11.142	3.10033	16	1.48773	-31483.2	2.2023	1.51909	-9.34645	9.34645	1.42272	-31483.3	1.69508	1.69508	-0.134405	0.134405	-1.92992	-13.0719	13.0719	178	1.40866	-31483.2	1.82132	1.82132	-9.40932	9.40932	0.478116	-31483	2.29095	1.85566	7.15318	7.15318	5.42054	-5.72143	5.72143	24	1.47318	-31483.2	1.93779	1.80225	-8.62428	8.62428	0.563499	-31482.9	1.97185	1.66292	7.9579	-5.44021
MFFS	-40469.3	-40469.4	1.46303	2.19021	31	0.970169	-40469.2	1.06653	1.06653	2.32816	2.32816	0.221194	-40469.2	2.24498	0.275462	3.59833	3.59833	-0.192865	-1.6559	1.6559	456	0.682577	-40469.3	1.44663	0.884286	0.59825	0.59825	0.251957	-40469.2	2.58399	2.27734	4.53034	4.53034	2.46906	1.00603	1.00603	97	0.948134	-40469.2	1.31571	1.15771	3.64236	3.64236	0.25902	-40469.2	2.68316	1.35757	3.94607	1.15932
MG2Y	-66688.6	-66688.5	-0.972222	2.58426	32	1.18145	-66688.7	1.18145	1.18145	-3.06407	3.06407	0.476974	-66688.6	1.83	0.476974	-1.07975	1.07975	2.95654	3.92877	3.92877	870	0.96468	-66688.1	2.62868	1.26633	10.3842	10.3842	0.242443	-66688.7	0.652161	0.495103	-2.83298	2.83298	-12.2449	-11.2727	11.2727	206	1.16253	-66688.6	2.60732	1.40295	0.580286	0.580286	0.120457	-66688.9	0.120457	0.120457	-7.39572	7.00378
MG3X	-34554.8	-34554.7	-1.42072	2.21186	32	1.81234	-34554.1	1.92639	1.92639	15.6301	15.6301	0.613901	-34554.3	0.743296	0.743296	8.73039	8.73039	-5.479	-4.05828	4.05828	791	1.30698	-34554.2	2.08849	1.58929	14.2757	14.2757	0.434608	-34554.3	0.642808	0.642808	9.54268	9.54268	-3.31233	-1.89161	1.89161	203	1.3624	-34554.2	1.70205	1.70205	13.6276	13.6276	0.516913	-34554.3	1.1794	0.75107	9.28612	2.92075
MG5C	-34528.6	-34528.5	-1.1614	2.43657	26	0.243064	-34528.6	0.319911	0.243064	0.0111273	0.0111273	0.08926	-34528.5	2.45013	1.00579	0.41879	0.41879	1.56907	2.73047	2.73047	582	0.121037	-34528.6	0.121037	0.121037	-0.0211136	0.0211136	0.0940753	-34528.5	2.44028	2.44028	0.485946	0.485946	1.66846	2.82987	2.82987	75	0.161253	-34528.6	0.161253	0.161253	-0.190518	0.190518	0.169698	-34528.5	2.22447	1.09027	1.71371	-3.06563
MG8J	-32676.8	-32676.9	0.693967	1.98536	16	0.879034	-32676.7	0.879034	0.879034	3.40714	3.40714	0.429638	-32676.7	0.77049	0.429638	4.67114	4.67114	0.570031	-0.123936	0.123936	185	0.295553	-32676.7	0.484998	0.295553	3.27248	3.27248	0.266812	-32676.6	1.7871	1.47335	5.203	5.203	1.23656	0.542592	0.542592	74	0.375867	-32676.7	0.375867	0.375867	2.27257	2.27257	0.441352	-32676.7	1.84301	0.44323	3.85937	-0.892832
MG9K	-34668.9	-34668.8	-0.725781	2.27991	13	0.37943	-34669	0.480447	0.37943	-3.53225	3.53225	0.245307	-34669	0.245307	0.245307	-4.30843	4.30843	-0.0503997	0.675382	0.675382	114	0.256393	-34669	0.320134	0.320134	-3.28207	3.28207	0.317547	-34669	2.10438	2.07342	-3.92981	3.92981	0.07804	0.803821	0.803821	17	0.282324	-34669	0.282324	0.282324	-3.79123	3.79123	0.374433	-34669	0.757976	0.374433	-4.1161	-0.400916
MGB3	-23991.3	-23991.1	-6.3211	2.02168	32	0.586148	-23991.1	1.32842	0.586148	4.8409	4.8409	0.407695	-23991.2	0.657612	0.407695	-2.6156	2.6156	-1.1354	5.1857	5.1857	791	0.226084	-23991.3	0.226084	0.226084	0.240227	0.240227	0.395409	-23991.2	0.640842	0.640842	-2.66301	2.66301	3.41786	9.73897	9.73897	160	0.426397	-23991.1	1.7058	1.17251	4.37743	4.37743	0.500582	-23990.9	0.848367	0.848367	3.35767	-5.30134
MGB7	-26005.6	-26005.5	-3.25543	2.38418	32	0.180778	-26005.5	0.180778	0.180778	1.26688	1.26688	0.711349	-26005.3	1.32952	1.32952	4.39403	4.39403	6.38258	9.63801	9.63801	806	0.42913	-26005.3	1.95486	1.38465	6.6361	6.6361	0.306137	-26005.4	0.949322	0.949322	2.20259	2.20259	-1.17808	2.07735	2.07735	134	0.674585	-26005.2	1.37799	0.728644	8.93564	8.93564	0.499742	-26005.2	1.63803	1.33374	4.98236	0.697853
MGD5	-45515.9	-45515.6	-7.30699	3.21849	16	1.65015	-45515.4	2.60707	2.25958	12.6787	12.6787	0.40584	-45515.2	1.12518	0.560323	8.3173	8.3173	2.94557	10.2526	10.2526	217	1.38233	-45515.5	1.40356	1.40356	9.16026	9.16026	0.250863	-45515.5	2.49585	1.00025	2.7277	2.7277	0.87443	8.18142	8.18142	111	1.49258	-45515.7	1.49258	1.49258	5.35802	5.35802	0.454434	-45515.2	1.38636	1.09802	9.72536	-11.6743
MGPW	-37070	-37069.8	-5.08327	2.28267	7	0.0913553	-37069.8	0.581816	0.0913553	4.75446	4.75446	0.151282	-37070	0.444899	0.151282	-4.92599	4.92599	-4.59718	0.486095	0.486095	56	0.22335	-37069.9	0.759291	0.425377	2.36153	2.36153	0.267393	-37069.9	0.8357	0.57076	-3.47955	3.47955	-0.757809	4.32546	4.32546	33	0.165111	-37070	0.860489	0.49578	0.565116	0.565116	0.128287	-37069.9	0.763253	0.45334	-2.72782	-1.79034
MGYO	-27499.5	-27499.7	3.97983	2.03866	15	1.81471	-27499.6	1.82671	1.81471	-1.69255	1.69255	0.689722	-27499.6	0.689722	0.689722	2.0943	2.0943	-0.192977	-4.1728	4.1728	364	1.57204	-27499.3	2.2293	1.84944	4.84942	4.84942	0.580317	-27499.6	1.45369	0.580317	2.23029	2.23029	-6.59895	-10.5788	10.5788	8	1.68744	-27499.6	1.68744	1.68744	-0.866876	0.866876	0.583932	-27499.6	0.583932	0.583932	2.23132	0.88163
MGYW	-37611.2	-37611.3	0.954552	2.95587	16	0.496984	-37611.5	0.496984	0.496984	-6.70784	6.70784	0.420497	-37611.3	2.99076	0.420497	-0.382851	0.382851	5.37044	4.41588	4.41588	223	0.728798	-37611.3	0.760458	0.760458	-3.04469	3.04469	0.416994	-37611.5	0.416994	0.416994	-4.64283	4.64283	-2.55269	-3.50724	3.50724	130	0.664397	-37611.1	2.54971	0.806483	2.46134	2.46134	0.264927	-37611.3	0.600697	0.264927	-0.377685	3.79357
MH3E	-31541.5	-31541.4	-1.92642	2.49155	14	1.29288	-31541.3	2.69833	1.29288	4.10403	4.10403	0.405338	-31541.3	0.405338	0.405338	1.48184	1.48184	-0.695777	1.23065	1.23065	94	0.756398	-31541.3	2.06178	1.86882	5.22061	5.22061	0.76819	-31541.3	1.10265	0.887361	3.53795	3.53795	0.24377	2.17019	2.17019	19	0.886278	-31541.3	1.87549	1.11228	4.39322	4.39322	0.868981	-31541.3	0.86952	0.86952	3.4853	-1.0185
MH3H	-29605.5	-29605.5	-1.33239	2.41789	14	0.796954	-29605.4	2.19863	0.796954	3.55603	3.55603	0.565921	-29605.4	0.736698	0.736698	2.46646	2.46646	0.242816	1.5752	1.5752	87	0.525041	-29605.2	2.45523	1.23797	7.14929	7.14929	0.484465	-29605.3	1.11119	0.725781	4.86859	4.86859	-0.948318	0.384068	0.384068	16	0.851721	-29605.4	1.26815	0.851721	3.98762	3.98762	0.503062	-29605.3	2.24278	0.503062	3.03975	-0.384515
MH3N	-32682.5	-32682.4	-3.00864	2.95795	14	1.76747	-32682.2	3.07087	1.98023	6.16963	6.16963	0.309823	-32682.2	1.42178	0.309823	2.99458	2.99458	-0.166403	2.84224	2.84224	140	1.00384	-32682.2	3.28652	2.74777	7.27657	7.27657	0.340726	-32682.2	1.23736	1.23736	4.52168	4.52168	0.253756	3.2624	3.2624	52	1.59533	-32682.2	2.77184	2.5282	6.76223	6.76223	0.443987	-32682.2	0.628651	0.628651	4.32925	-0.57566
MH3P	-92800.8	-92800.8	0.282755	2.50016	4	0.197019	-92800.8	0.197019	0.197019	-0.181243	0.181243	0.994459	-92800.6	1.55235	0.994459	4.54877	4.54877	4.44726	4.16451	4.16451	12	0.210117	-92800.7	1.80161	0.210117	0.706876	0.706876	0.545175	-92800.8	0.545175	0.545175	-0.505921	0.505921	-1.49555	-1.77831	1.77831	13	0.268325	-92800.8	1.45056	0.268325	-0.622958	0.622958	0.112535	-92800.9	0.112535	0.112535	-2.7652	2.42499
MH3Q	-28595.2	-28595.2	-0.802086	2.36115	8	0.880984	-28595.1	1.21714	0.880984	3.29535	3.29535	0.558848	-28595.1	0.558848	0.558848	1.70022	1.70022	-0.793042	0.00904409	0.00904409	33	0.695887	-28595.1	0.882478	0.882478	3.87675	3.87675	0.293457	-28595.1	1.21239	0.293457	2.94547	2.94547	-0.129188	0.672898	0.672898	17	0.707577	-28595.1	0.836712	0.836712	3.69421	3.69421	0.210434	-28595.1	1.46314	0.210434	1.94719	0.944933
MH5F	-28259.8	-28259.2	-14.3161	2.24657	4	0.797889	-28259.9	0.797889	0.797889	-1.60852	1.60852	0.918771	-28259.5	0.999109	0.918771	-7.86337	7.86337	8.06125	22.3773	22.3773	15	0.37887	-28259.6	0.715578	0.37887	4.70073	4.70073	0.411464	-28259.7	0.542558	0.411464	-11.2177	11.2177	-1.60237	12.7137	12.7137	28	0.360131	-28259.4	0.690599	0.552688	9.30195	9.30195	0.372396	-28259.4	0.817627	0.462011	-4.65034	-0.363813
MH5I	-42635	-42634.8	-6.22413	2.57858	16	0.166983	-42635.2	0.166983	0.166983	-3.48182	3.48182	0.632515	-42634.9	1.39013	1.39013	-1.79573	1.79573	7.91022	14.1344	14.1344	191	0.282672	-42635	0.320085	0.320085	2.07273	2.07273	0.704722	-42634.8	2.08076	1.51899	-0.754224	0.754224	3.39718	9.62131	9.62131	28	0.251505	-42635	1.63531	0.251505	1.02069	1.02069	0.448181	-42634.9	1.4286	1.4286	-1.63676	-3.56669
MH7P	-45538.5	-45538.5	0.20074	2.33728	32	2.22436	-45538.3	2.80197	2.22436	4.68439	4.68439	1.26938	-45538.2	1.80955	1.37416	7.71497	7.71497	2.82984	2.6291	2.6291	706	1.75431	-45538.1	3.10517	2.95754	10.1016	10.1016	1.10479	-45538	1.38605	1.13583	12.7885	12.7885	2.48619	2.28545	2.28545	91	1.89696	-45538.2	3.29407	3.00075	7.96734	7.96734	1.24146	-45538.2	1.62287	1.62287	7.51287	0.655215
MHCJ	-38246.6	-38246.4	-3.13636	3.03773	29	2.5343	-38246.5	3.58783	2.88817	2.01765	2.01765	0.433217	-38246.5	1.06718	0.853794	-1.88008	1.88008	-0.761381	2.37498	2.37498	629	1.34154	-38246.4	3.46836	3.46836	2.48659	2.48659	0.0841412	-38246.5	0.936493	0.936493	-1.4894	1.4894	-0.839627	2.29673	2.29673	84	1.55674	-38246.6	1.55674	1.55674	-2.11742	2.11742	0.574806	-38246.5	1.16551	1.00435	-1.72756	-3.52622
MHDU	-24221.4	-24221	-8.45226	2.29393	7	0.368673	-24221.3	0.368673	0.368673	2.1243	2.1243	0.179513	-24221	0.918298	0.179513	0.786841	0.786841	7.11481	15.5671	15.5671	21	0.367274	-24221.3	0.367274	0.367274	2.05826	2.05826	0.179351	-24221	2.02252	0.908913	1.27808	1.27808	7.67208	16.1243	16.1243	9	0.38531	-24221.3	0.38531	0.38531	1.7937	1.7937	0.180048	-24221	1.27683	0.180048	1.55244	-8.211
MHFY	-47580.1	-47579.8	-7.09202	2.27453	32	1.10581	-47579.7	1.11949	1.11949	9.58659	9.58659	0.219574	-47579.7	1.73184	0.950979	2.74847	2.74847	0.253906	7.34593	7.34593	857	0.806712	-47579.7	1.66568	1.50174	8.26397	8.26397	0.270459	-47579.5	1.64548	1.11668	6.57765	6.57765	5.40571	12.4977	12.4977	190	0.729361	-47580.3	0.729361	0.729361	-5.31154	5.31154	0.361251	-47579.7	1.64156	1.19157	2.96228	-15.3658
MHGF	-35232.3	-35232.3	0.391357	2.76894	31	0.8665	-35232.1	1.5779	1.53695	4.50496	4.50496	0.569095	-35232.1	0.857204	0.67285	4.69435	4.69435	-0.201973	-0.59333	0.59333	419	0.512808	-35232.1	3.19333	2.85265	3.97564	3.97564	0.426534	-35232	0.85723	0.85723	6.59425	6.59425	2.22725	1.8359	1.8359	67	0.38766	-35232.1	2.76266	1.53309	3.70332	3.70332	0.483282	-35232	0.817428	0.786507	6.01302	-1.91835
MHM2	-37419.3	-37419.3	-0.475318	2.23712	19	1.02275	-37419.5	1.9093	1.02275	-4.18081	4.18081	0.0848511	-37419.3	1.16018	0.855207	-1.44034	1.44034	3.21578	3.6911	3.6911	404	0.197635	-37419.4	1.70617	1.67326	-3.03042	3.03042	0.0271615	-37419.3	1.08146	1.08146	-1.64105	1.64105	1.86469	2.34001	2.34001	45	1.09309	-37419.4	1.679	1.09309	-3.53373	3.53373	0.187159	-37419.3	1.53159	0.717937	-1.37059	-2.63846
MHNY	-24402.1	-24402.3	5.36145	2.10572	8	0.203433	-24402	0.709898	0.203433	1.75624	1.75624	0.332926	-24402	0.724537	0.332926	7.16675	7.16675	0.0490532	-5.3124	5.3124	29	0.36827	-24402.1	0.36827	0.36827	0.399095	0.399095	0.388028	-24401.9	0.439546	0.439546	10.0014	10.0014	4.24083	-1.12063	1.12063	12	0.236972	-24402.1	0.236972	0.236972	-0.731695	0.731695	0.355802	-24402	1.58581	0.355802	6.90697	-2.27721
MHRV	-64850.1	-64850.1	0.59044	2.67686	30	0.658571	-64850.2	0.997099	0.997099	-4.11704	4.11704	0.172209	-64850.3	2.46563	0.172209	-4.07913	4.07913	-0.552526	-1.14297	1.14297	510	0.183018	-64850.2	0.993569	0.993569	-2.67739	2.67739	0.207845	-64850.3	2.45122	2.43685	-3.7605	3.7605	-1.67355	-2.26399	2.26399	38	0.187675	-64850.2	0.992466	0.992466	-3.88247	3.88247	0.23935	-64850.3	2.46186	0.23935	-4.63479	1.34276
MHWZ	-29060	-29059.9	-3.05381	2.30326	30	0.370836	-29059.6	1.14658	1.14658	9.77955	9.77955	0.398453	-29059.6	1.7807	0.695459	5.6051	5.6051	-1.12063	1.93318	1.93318	838	0.529866	-29059.9	0.529866	0.529866	2.61995	2.61995	0.239218	-29059.8	0.721289	0.587849	2.33619	2.33619	2.77006	5.82387	5.82387	206	0.705299	-29059.6	2.25231	1.75882	10.0519	10.0519	0.331126	-29059.8	0.949696	0.331126	2.78493	4.21315
MHZ8	-26550.6	-26550.6	-1.19284	2.00051	16	0.643329	-26550.3	2.00548	0.643329	7.60422	7.60422	0.244207	-26550.5	0.244207	0.244207	2.02368	2.02368	-4.38771	-3.19487	3.19487	224	0.30614	-26550.1	1.87303	0.387041	11.872	11.872	0.274353	-26550.2	0.506663	0.45346	8.08099	8.08099	-2.59817	-1.40534	1.40534	122	0.467921	-26550.1	1.94434	0.615712	10.9886	10.9886	0.316851	-26550.2	0.369277	0.369277	7.81536	1.98042
MHZW	-43279.8	-43279.9	2.1391	1.96391	28	1.2201	-43279.8	3.02616	1.81661	0.341747	0.341747	1.03568	-43279.9	2.0149	1.03568	0.114809	0.114809	-2.36604	-4.50513	4.50513	698	1.03308	-43279.8	1.68583	1.68583	1.37865	1.37865	0.74359	-43279.7	1.66038	1.19704	5.90602	5.90602	2.38827	0.249174	0.249174	72	1.14944	-43279.8	1.86578	1.86578	0.0704905	0.0704905	0.724111	-43279.7	1.68962	1.18971	4.63152	-2.42193
MI2Q	-38907.3	-38907.3	-0.13268	2.22925	13	0.991116	-38907.1	1.1964	1.1964	3.68598	3.68598	0.901632	-38907.2	1.84088	0.901632	3.40067	3.40067	-0.15262	-0.0199401	0.0199401	156	0.672947	-38907.1	1.20346	1.20346	4.76818	4.76818	0.855053	-38907.1	1.15034	0.952611	4.72736	4.72736	0.0918602	0.22454	0.22454	13	1.10975	-38907.1	1.27483	1.10975	3.89837	3.89837	1.0176	-38907.1	1.0176	1.0176	3.51364	0.252055
MI39	-32428.8	-32428.5	-7.40431	2.38359	8	0.22536	-32428.6	1.11136	0.22536	4.41015	4.41015	1.77514	-32428.6	1.99457	1.77514	-1.45196	1.45196	1.5422	8.94651	8.94651	9	0.299917	-32428.6	1.07324	0.299917	4.76903	4.76903	1.76752	-32428.6	2.14137	1.76752	-1.31434	1.31434	1.32094	8.72525	8.72525	8	0.276351	-32428.6	0.276351	0.276351	4.34146	4.34146	1.79636	-32428.6	2.15706	1.79636	-1.33786	-1.72499
MIB1	-35375.9	-35375.9	-1.0004	2.03467	27	0.392443	-35376	0.392443	0.392443	-2.50517	2.50517	0.0815901	-35375.8	2.19905	0.974748	0.957707	0.957707	4.46328	5.46368	5.46368	315	0.48584	-35375.9	0.48584	0.48584	0.0198276	0.0198276	0.290768	-35375.8	1.79341	1.54383	1.29201	1.29201	2.27259	3.27299	3.27299	24	0.427193	-35376	0.431998	0.427193	-0.662637	0.662637	0.321615	-35375.8	1.94433	0.321615	1.0243	-2.68734
MIC8	-35593	-35593	0.0493723	2.12185	7	1.42875	-35592.5	1.48623	1.42875	9.31839	9.31839	0.806255	-35592.7	0.806255	0.806255	6.39263	6.39263	-2.97513	-3.0245	3.0245	12	0.936335	-35592.6	1.08522	0.936335	7.91333	7.91333	0.918479	-35592.6	1.51826	0.918479	8.01095	8.01095	0.048249	-0.00112325	0.00112325	8	0.9015	-35592.6	0.9015	0.9015	7.39057	7.39057	1.23103	-35592.6	1.23103	1.23103	7.38324	0.056702
MIHE	-32072.3	-32072.2	-1.98439	2.19423	32	1.13696	-32071.8	1.5146	1.5146	11.7496	11.7496	0.646399	-32071.8	0.892131	0.653657	10.5843	10.5843	0.819093	2.80348	2.80348	0																195	0.620423	-32071.5	0.772127	0.772127	18.6867	18.6867	0.328665	-32072.1	0.328665	0.328665	3.15819	13.5441
MIUU	-36219.4	-36219.2	-3.37374	2.22091	16	1.41795	-36219.5	1.44594	1.41795	-3.63195	3.63195	0.178531	-36219.3	1.36752	0.178531	-2.42996	2.42996	4.57573	7.94947	7.94947	181	1.26923	-36219.5	1.86478	1.32467	-3.55206	3.55206	0.133168	-36219.3	1.35741	1.29678	-2.16786	2.16786	4.75793	8.13167	8.13167	27	1.51642	-36219.4	1.53239	1.53239	0.516339	0.516339	0.172797	-36219.4	1.39686	1.17548	-2.7974	-0.0599934
MIUV	-39262.8	-39262.8	-0.0133973	3.21622	31	0.796358	-39262.9	0.796358	0.796358	-1.62066	1.62066	0.325775	-39262.8	0.878256	0.341246	0.413702	0.413702	2.04776	2.06116	2.06116	803	0.332956	-39262.9	0.332956	0.332956	-2.19127	2.19127	0.335372	-39262.8	2.61093	1.9402	0.327303	0.327303	2.53197	2.54537	2.54537	76	1.08254	-39262.6	1.6919	1.6919	4.32484	4.32484	0.442845	-39262.6	0.819472	0.461004	5.41914	-1.10769
MIWM	-40113.1	-40112.9	-2.79811	2.11738	13	0.412335	-40113	1.71015	0.412335	1.69216	1.69216	0.438415	-40112.9	1.16737	0.438415	1.17666	1.17666	2.28261	5.08072	5.08072	93	0.0641844	-40113	0.0641844	0.0641844	1.30359	1.30359	0.395175	-40112.8	1.18796	1.11834	3.5744	3.5744	5.06892	7.86703	7.86703	27	0.395286	-40113	1.62945	0.395286	2.42283	2.42283	0.417383	-40112.8	1.24077	0.569147	4.22278	-4.59806
MIYZ	-26958.3	-26958.3	0.0562077	2.18808	28	0.997903	-26958.4	0.997903	0.997903	-3.57551	3.57551	0.565382	-26958.4	0.565382	0.565382	-2.80125	2.80125	0.71805	0.661843	0.661843	661	0.689887	-26958.4	1.04672	1.00645	-2.05716	2.05716	0.20161	-26958.4	1.75537	1.17695	-1.39184	1.39184	0.609116	0.552908	0.552908	99	0.807597	-26958.4	0.807597	0.807597	-3.5474	3.5474	0.33271	-26958.4	0.535246	0.33271	-2.59713	-0.894066
MJA0	-36343.8	-36343.8	0.343485	2.24533	5	0.0563263	-36343.8	0.0563263	0.0563263	-0.0791897	0.0791897	0.175119	-36343.8	1.54512	0.175119	0.594652	0.594652	0.330356	-0.0131287	0.0131287	11	0.250151	-36343.8	1.64481	0.250151	0.587283	0.587283	0.204693	-36343.8	0.204693	0.204693	0.728477	0.728477	-0.202291	-0.545776	0.545776	9	0.283348	-36343.8	1.49948	0.283348	0.830098	0.830098	0.165773	-36343.8	0.165773	0.165773	0.672466	0.501117
MJDB	-32135.3	-32135.2	-2.10935	2.9283	20	0.596709	-32135.4	0.596709	0.596709	-1.78718	1.78718	0.0973072	-32135.3	0.466995	0.0973072	-2.66068	2.66068	1.23585	3.3452	3.3452	460	0.648474	-32135.4	0.757784	0.648474	-1.81024	1.81024	0.126153	-32135.3	2.30217	0.729035	-2.42477	2.42477	1.49482	3.60417	3.60417	33	0.747376	-32135.3	2.05718	0.747376	-0.676106	0.676106	0.109503	-32135.3	0.458334	0.109503	-2.92324	0.13779
MJGN	-26157.6	-26157.6	-0.613371	2.44406	15	0.35964	-26157.8	0.35964	0.35964	-2.72401	2.72401	0.499618	-26157.6	2.30269	0.499618	-0.798996	0.798996	2.53839	3.15176	3.15176	225	0.210849	-26157.7	0.473704	0.303109	-1.37566	1.37566	0.343899	-26157.8	0.564469	0.343899	-3.35681	3.35681	-1.36779	-0.754414	0.754414	88	0.168936	-26157.7	0.168936	0.168936	-2.24098	2.24098	0.413412	-26157.6	1.88744	0.790254	1.16644	-4.02079
MJHU	-36759.3	-36759.3	0.361865	2.00927	9	0.0685862	-36759.3	0.221823	0.0685862	-0.760658	0.760658	0.149073	-36759.3	0.149073	0.149073	-0.472233	0.472233	-0.0734395	-0.435304	0.435304	70	0.22796	-36759.3	0.267939	0.260628	-0.0389796	0.0389796	0.198652	-36759.3	0.198652	0.198652	-0.0745524	0.0745524	-0.397437	-0.759302	0.759302	11	0.427501	-36759.3	0.427501	0.427501	-1.03449	1.03449	0.140576	-36759.3	0.140576	0.140576	0.963658	-1.63628
MJIB	-38774	-38774	-0.174849	2.00306	5	0.0622642	-38774	0.0622642	0.0622642	0.412569	0.412569	0.0289987	-38774	0.0289987	0.0289987	0.258983	0.258983	0.0212632	0.196112	0.196112	48	0.104571	-38774	0.104571	0.104571	0.761102	0.761102	0.124802	-38774	0.126295	0.124802	0.630706	0.630706	0.0444527	0.219301	0.219301	5	0.0920491	-38774	0.0920491	0.0920491	0.109494	0.109494	0.0915606	-38774	0.0915606	0.0915606	-0.0990913	0.0337369
MJIP	-30903.8	-30904	2.58292	2.34832	16	1.09744	-30903.8	1.3346	1.09744	0.140221	0.140221	0.969302	-30903.7	1.61014	1.22682	5.8902	5.8902	3.16706	0.584142	0.584142	195	0.864626	-30903.9	0.864626	0.864626	-1.31211	1.31211	0.298007	-30903.8	1.55999	0.308462	3.8301	3.8301	2.55929	-0.0236273	0.0236273	77	0.921269	-30903.9	0.921269	0.921269	-0.710923	0.710923	0.333515	-30903.8	1.18951	0.333515	3.46837	-1.59637
MJNF	-26452.4	-26452.3	-1.69415	2.84563	8	0.79779	-26452.1	0.79779	0.79779	7.0581	7.0581	0.393322	-26452.1	0.568929	0.393322	5.77479	5.77479	0.410846	2.105	2.105	57	0.561809	-26452.2	0.561809	0.561809	3.64923	3.64923	0.390357	-26452.1	1.73062	0.445127	4.98813	4.98813	3.03305	4.7272	4.7272	36	0.827873	-26452	0.894038	0.894038	9.22466	9.22466	0.259367	-26452	0.691582	0.468781	7.69805	-0.167544
MJRE	-39439.4	-39439	-10.606	2.16855	8	0.65597	-39439	1.01777	0.65597	10.3496	10.3496	0.706412	-39438.9	0.756834	0.706412	1.41359	1.41359	1.66998	12.2759	12.2759	55	0.138049	-39439.3	0.369918	0.142195	1.77936	1.77936	0.274943	-39438.8	1.01333	0.692604	2.6272	2.6272	11.4538	22.0598	22.0598	14	0.723253	-39438.8	1.04614	0.742938	14.9591	14.9591	0.32693	-39438.9	1.01475	0.698263	2.34991	2.00318
MJUL	-34698.1	-34698	-2.38168	2.18782	7	1.82254	-34698	1.82254	1.82254	2.39744	2.39744	0.581914	-34697.8	0.6341	0.581914	3.78465	3.78465	3.76889	6.15056	6.15056	48	0.49262	-34698.1	0.49262	0.49262	-0.639796	0.639796	0.706889	-34697.7	2.22161	0.766227	6.1015	6.1015	9.12298	11.5047	11.5047	23	0.453631	-34698.1	0.453631	0.453631	-0.914102	0.914102	0.658727	-34698	0.658727	0.658727	-0.0201188	-3.27566
MJW4	-34281	-34281.1	0.747524	2.60167	8	0.740425	-34280.9	1.36116	0.740425	4.15637	4.15637	0.0873033	-34281.1	0.0873033	0.0873033	0.340024	0.340024	-4.56387	-5.3114	5.3114	12	0.723764	-34280.9	1.42355	0.723764	4.24683	4.24683	0.752944	-34280.9	0.752944	0.752944	4.87887	4.87887	-0.11548	-0.863004	0.863004	8	0.61951	-34280.8	0.840274	0.61951	4.28469	4.28469	0.734351	-34280.8	1.54667	0.734351	5.03173	0.00048623
MJX4	-34619.3	-34619	-5.95479	2.84989	30	0.282593	-34619.3	0.282593	0.282593	0.981801	0.981801	0.312711	-34619.1	1.45028	1.14335	-0.924038	0.924038	4.04895	10.0037	10.0037	452	0.355149	-34619.3	0.441217	0.355149	0.689913	0.689913	0.590304	-34618.9	2.81688	2.57007	2.99479	2.99479	8.25967	14.2145	14.2145	53	0.399777	-34619.2	0.399777	0.399777	2.70766	2.70766	0.592017	-34618.9	2.64699	1.82852	2.33758	-5.58472
MJXV	-31652.3	-31652.2	-1.62107	2.157	31	0.344082	-31652.2	0.997093	0.344082	1.47376	1.47376	0.50181	-31652.2	1.53269	1.02134	1.3639	1.3639	1.5112	3.13227	3.13227	767	0.25708	-31652.2	2.00441	1.06624	1.86265	1.86265	0.430241	-31652.1	1.05975	1.0211	2.6928	2.6928	2.45122	4.07229	4.07229	128	0.429528	-31652.1	1.49834	0.914123	4.63699	4.63699	0.469968	-31652.2	1.71461	1.10814	1.88076	1.13516
MK3O	-31377.4	-31377.4	-0.595097	2.04532	10	0.255463	-31377.6	0.255463	0.255463	-4.31561	4.31561	0.487983	-31377.4	1.32395	0.487983	-1.21203	1.21203	3.69868	4.29378	4.29378	113	0.242294	-31377.6	0.242294	0.242294	-3.82396	3.82396	0.328574	-31377.5	1.1899	1.10723	-1.62994	1.62994	2.78911	3.38421	3.38421	19	0.182273	-31377.6	0.182273	0.182273	-4.6222	4.6222	0.263703	-31377.5	1.32255	0.263703	-2.94517	-2.27212
MK69	-30982.4	-30982.3	-1.46721	2.04276	8	1.29988	-30982.2	1.89088	1.29988	3.88856	3.88856	0.223997	-30982.3	0.235022	0.223997	1.01817	1.01817	-1.40319	0.0640196	0.0640196	54	0.284019	-30982.2	1.854	0.609655	4.29076	4.29076	0.0865428	-30982.2	1.50841	0.130474	2.93313	2.93313	0.10957	1.57678	1.57678	32	0.309818	-30982.3	1.29204	0.309818	0.87792	0.87792	0.28651	-30982.1	1.8786	0.461268	3.80089	-4.39018
MKB4	-40846.4	-40846.4	0.425142	2.05717	4	0.452974	-40846.3	0.452974	0.452974	1.46402	1.46402	0.887048	-40846.2	0.994996	0.887048	3.03337	3.03337	1.14421	0.71907	0.71907	11	0.434836	-40846.3	0.434836	0.434836	1.57202	1.57202	0.802277	-40846.3	0.818654	0.802277	2.30291	2.30291	0.305746	-0.119397	0.119397	10	0.430298	-40846.3	1.60103	0.430298	1.05763	1.05763	0.696648	-40846.4	0.696648	0.696648	0.355017	1.12776
MKE2	-31190.5	-31190.4	-2.32191	2.68771	15	1.34126	-31190.4	1.34126	1.34126	1.02967	1.02967	0.256485	-31190.2	1.16545	0.256485	2.90705	2.90705	4.19929	6.5212	6.5212	206	0.282464	-31190.4	0.282464	0.282464	2.027	2.027	0.133004	-31190.3	2.52734	1.24428	2.44491	2.44491	2.73982	5.06172	5.06172	65	1.30319	-31190.2	1.51428	1.51428	5.71697	5.71697	0.26434	-31190.2	1.26144	0.373653	3.76343	-0.368376
MKE5	-31190.4	-31190.3	-2.35748	2.48371	16	1.3767	-31190.2	1.3767	1.3767	5.06493	5.06493	0.542782	-31190.2	1.28467	0.542782	3.1946	3.1946	0.487147	2.84462	2.84462	209	1.24016	-31190.2	1.60828	1.44007	6.25778	6.25778	0.206926	-31190.2	2.16865	0.590227	3.86005	3.86005	-0.0402636	2.31721	2.31721	81	0.962379	-31190.2	1.67927	0.962379	5.34687	5.34687	0.168148	-31190.2	1.11168	0.168148	3.12103	-0.131638
MKEB	-32260.1	-32260	-3.08199	2.46953	14	0.207238	-32260	0.207238	0.207238	2.47545	2.47545	0.0813888	-32259.9	2.05821	0.0813888	1.853	1.853	2.45954	5.54153	5.54153	184	0.351785	-32260	1.36377	0.351785	3.15948	3.15948	0.115193	-32259.9	2.00156	1.42058	2.33617	2.33617	2.25867	5.34066	5.34066	38	1.16099	-32259.9	1.60786	1.19597	5.37259	5.37259	0.244031	-32259.9	1.27732	0.672427	2.11279	0.177811
MKEJ	-44457.3	-44456.8	-10.6106	2.75237	21	0.367735	-44457.3	0.367735	0.367735	-0.547406	0.547406	0.205468	-44456.7	1.76471	1.28827	1.39239	1.39239	12.5504	23.161	23.161	835	0.459564	-44457.1	1.44068	1.42171	3.80933	3.80933	0.0958259	-44456.8	2.16437	1.73063	1.18785	1.18785	7.98914	18.5998	18.5998	99	1.40899	-44456.2	1.45753	1.45753	24.3271	24.3271	0.161214	-44456.8	1.65891	1.24756	0.839073	12.8774
MKEQ	-31190.1	-31190	-3.0641	2.51824	27	0.14601	-31190	0.14601	0.14601	1.96664	1.96664	0.0896794	-31189.9	1.34119	0.0896794	1.9594	1.9594	3.05686	6.12096	6.12096	690	0.161963	-31190	1.47449	0.161963	2.75838	2.75838	0.0941319	-31189.9	3.37383	2.09987	2.22486	2.22486	2.53059	5.59469	5.59469	74	1.24677	-31189.9	1.54488	1.24677	4.79551	4.79551	0.26247	-31189.9	1.46661	0.43507	1.91949	-0.188078
MKEV	-45526.8	-45526.3	-11.2406	2.50099	30	1.41722	-45526.7	1.41722	1.41722	2.0135	2.0135	0.12986	-45526.3	2.11536	1.695	-0.318623	0.318623	8.90845	20.149	20.149	846	0.393004	-45526.7	1.37955	1.23492	3.73769	3.73769	0.115863	-45526.3	2.08588	2.08588	0.217633	0.217633	7.72052	18.9611	18.9611	120	0.652173	-45526.7	1.41282	0.652173	3.89617	3.89617	0.22841	-45526.3	1.98677	1.54716	0.108241	-7.45265
MKEW	-42626.7	-42626.6	-2.68046	2.53716	15	1.79647	-42626.4	1.92488	1.79647	6.93876	6.93876	0.290475	-42626.6	1.3811	0.290475	1.4174	1.4174	-2.8409	-0.160435	0.160435	209	0.0635228	-42626.7	0.0635228	0.0635228	1.04336	1.04336	0.131782	-42626.6	2.15034	1.28456	1.22796	1.22796	2.86506	5.54552	5.54552	61	1.14154	-42626.6	2.03119	1.14154	4.07482	4.07482	0.270351	-42626.5	1.35983	1.10665	2.00168	-0.607321
MKEY	-44457.4	-44457.4	-1.52656	2.84138	25	1.13058	-44457.1	1.70118	1.51164	7.3892	7.3892	0.0781222	-44457.2	1.36554	0.0781222	2.56949	2.56949	-3.29315	-1.76658	1.76658	821	0.240468	-44457.3	1.81093	1.76045	3.06586	3.06586	0.164842	-44457.2	1.34682	1.28478	3.14094	3.14094	1.60164	3.12821	3.12821	95	0.978016	-44457	1.98099	1.77216	8.97088	8.97088	0.288164	-44457.2	1.28379	0.302392	3.3257	4.11862
MKEZ	-32192.3	-32192.2	-2.85065	2.74385	16	1.41672	-32192.2	1.41672	1.41672	3.61115	3.61115	0.39216	-32192.1	1.15755	0.39216	2.03083	2.03083	1.27033	4.12099	4.12099	212	0.333203	-32192.2	1.41464	0.333203	2.212	2.212	0.221806	-32192.1	2.69305	1.30245	2.1383	2.1383	2.77696	5.62761	5.62761	64	1.31788	-32192.1	1.31788	1.31788	3.72728	3.72728	0.264965	-32192	1.1353	0.798609	4.77893	-3.9023
MKF1	-35061.5	-35061.3	-6.84001	2.29906	27	0.176051	-35061.5	0.421615	0.176051	0.953878	0.953878	0.297733	-35061.3	2.31704	1.2466	-0.590054	0.590054	5.29608	12.1361	12.1361	774	0.1851	-35061.5	1.93723	1.78751	1.06996	1.06996	0.14087	-35061.2	2.71462	2.69157	0.471911	0.471911	6.24197	13.082	13.082	62	0.340763	-35061.6	0.340763	0.340763	-0.798236	0.798236	0.279948	-35061.3	2.36753	2.26251	-0.86221	-6.77604
MKF4	-34897.2	-34896.9	-6.95573	2.30296	29	0.400409	-34897.2	0.400409	0.400409	0.099097	0.099097	0.135576	-34896.9	2.44116	1.22561	0.806117	0.806117	7.66275	14.6185	14.6185	788	0.245579	-34897.1	1.60566	1.58415	1.98075	1.98075	0.117528	-34896.8	2.53837	2.48981	0.925225	0.925225	5.9002	12.8559	12.8559	90	0.633736	-34896.4	1.78877	1.78877	17.5122	17.5122	0.15252	-34896.9	2.16911	1.88955	0.700629	9.85584
MKFO	-41844.7	-41844.7	0.50754	2.5798	31	1.54621	-41844.6	1.91983	1.91983	1.3234	1.3234	1.85622	-41844.6	1.89799	1.89799	2.10291	2.10291	0.271971	-0.235569	0.235569	522	0.333963	-41844.6	2.1135	2.1135	2.30561	2.30561	0.795868	-41844.6	1.48702	0.885798	2.30038	2.30038	-0.512768	-1.02031	1.02031	85	0.713523	-41844.5	2.63623	2.37394	4.51267	4.51267	0.934992	-41844.7	3.39112	2.65936	1.37161	3.6486
MKHM	-35205.9	-35206	1.32415	1.99865	32	0.77823	-35206.6	0.77823	0.77823	-16.3831	16.3831	0.150233	-35206.2	2.17967	2.13496	-6.36727	6.36727	8.69163	7.36749	7.36749	864	0.426893	-35206.5	1.44956	1.33675	-13.4748	13.4748	0.199662	-35206	2.822	2.5226	0.11491	0.11491	12.2656	10.9414	10.9414	95	0.165138	-35206.3	1.088	0.458193	-10.0642	10.0642	0.386584	-35205.7	2.11965	1.79839	5.1665	-13.9065
MKHU	-36287.7	-36287.8	4.40834	2.19201	31	1.1826	-36287.7	2.42842	2.42842	-1.34972	1.34972	1.25089	-36287.9	1.25089	1.25089	-0.701004	0.701004	-3.75963	-8.16797	8.16797	736	0.919466	-36287.5	2.23601	2.23601	3.70897	3.70897	0.457991	-36287.6	1.42581	1.42581	6.10336	6.10336	-2.01395	-6.42229	6.42229	80	1.08586	-36287.7	2.62224	2.488	-1.32379	1.32379	1.38657	-36287.7	2.48228	2.48228	2.91918	0.165375
MKID	-55648.6	-55648.6	0.654961	2.11757	8	0.578321	-55648.4	0.625273	0.578321	4.63978	4.63978	1.4276	-55648.3	1.48091	1.4276	6.76615	6.76615	1.47141	0.816448	0.816448	59	0.65484	-55648.3	1.16939	1.0452	6.74565	6.74565	0.697913	-55648.1	1.01986	1.00501	11.471	11.471	4.07037	3.41541	3.41541	79	0.639157	-55648.1	0.925659	0.925659	9.71383	9.71383	0.693806	-55648.4	0.693806	0.693806	3.7061	6.66269
MKQE	-34993.2	-34993.1	-1.22205	2.15266	11	0.326598	-34993.4	0.326598	0.326598	-4.30941	4.30941	0.56543	-34993.3	2.00987	0.56543	-3.70825	3.70825	1.82321	3.04527	3.04527	49	0.326104	-34993.3	0.390582	0.326104	-2.97144	2.97144	0.516443	-34992.1	1.952	1.91698	22.5097	22.5097	26.7032	27.9252	27.9252	9	0.372276	-34993.3	0.372276	0.372276	-3.74821	3.74821	0.656721	-34993.3	1.60608	0.656721	-3.18224	-1.78802
MKR8	-26788.7	-26788.6	-1.68721	2.10373	5	1.94234	-26788.4	1.96397	1.94234	5.32464	5.32464	0.758897	-26788.4	1.64589	0.758897	3.79408	3.79408	0.15666	1.84387	1.84387	38	0.516909	-26788.5	0.516909	0.516909	4.44527	4.44527	0.43049	-26788.2	1.97407	0.659737	9.70998	9.70998	6.95192	8.63913	8.63913	19	0.524274	-26788.5	0.524274	0.524274	3.58364	3.58364	0.417269	-26788.2	0.454762	0.454762	9.46483	-7.56841
MKRF	-36050.9	-36050.7	-4.79992	1.95136	31	0.691327	-36050.6	1.38847	0.691327	8.03298	8.03298	0.867361	-36050.6	1.85099	0.867361	4.2878	4.2878	1.05473	5.85464	5.85464	788	0.523788	-36050.6	0.723726	0.663615	8.73757	8.73757	0.439157	-36050.6	1.85254	1.85254	3.56256	3.56256	-0.375089	4.42483	4.42483	93	0.576362	-36050.6	1.65969	0.576362	7.42003	7.42003	0.517159	-36050.5	2.10889	1.77702	5.68927	-3.06916
MKRP	-30649.9	-30650	0.96751	2.16565	25	0.683467	-30650	1.9875	1.95602	-2.07502	2.07502	0.429855	-30650	0.854896	0.447722	-1.62405	1.62405	-0.516545	-1.48405	1.48405	475	0.352163	-30649.9	2.03068	1.89174	-0.35763	0.35763	0.442346	-30649.9	0.680999	0.680999	0.530941	0.530941	-0.0789377	-1.04645	1.04645	57	0.526401	-30649.9	1.96177	1.96177	0.429819	0.429819	0.359832	-30650.1	0.873251	0.359832	-2.76872	4.16604
MKRW	-33919.7	-33919.7	0.00320029	1.97846	30	0.383562	-33919.8	1.50671	0.597188	-0.750691	0.750691	0.402533	-33919.7	0.716194	0.716194	-0.0921457	0.0921457	0.655345	0.652145	0.652145	452	0.361866	-33919.7	0.542359	0.542359	-0.432154	0.432154	0.164077	-33919.7	0.747678	0.747678	-0.20727	0.20727	0.221684	0.218483	0.218483	47	0.446741	-33919.7	1.2247	0.634479	-0.50389	0.50389	0.239625	-33919.7	0.383722	0.383722	-0.543291	0.0426013
MKU8	-34881.6	-34881.6	0.0965043	2.28521	16	0.864701	-34881.5	1.73266	1.62209	3.40948	3.40948	0.675737	-34881.5	1.5479	1.53748	3.29911	3.29911	-0.206872	-0.303377	0.303377	195	0.754606	-34881.5	1.81098	1.61648	3.27738	3.27738	0.733067	-34881.6	1.66007	1.49112	1.23746	1.23746	-2.13642	-2.23293	2.23293	71	0.571442	-34881.5	1.79683	0.917123	3.94151	3.94151	0.882699	-34881.4	2.38592	1.8205	5.62334	-1.58532
MKW2	-36600.7	-36600.9	4.67568	2.71103	16	1.74537	-36600.7	2.42249	2.13259	1.29111	1.29111	0.328522	-36600.9	1.41053	0.328522	1.45366	1.45366	-4.51314	-9.18882	9.18882	223	0.861187	-36600.7	2.61191	1.66611	0.522478	0.522478	0.408016	-36601	0.408016	0.408016	-1.77459	1.77459	-6.97275	-11.6484	11.6484	119	1.34862	-36600.5	1.79213	1.75742	5.83126	5.83126	0.384235	-36600.9	1.50676	0.384235	0.28469	10.2223
MKWN	-40315.1	-40315.3	4.53973	2.28151	16	0.28125	-40315.3	0.28125	0.28125	-4.59813	4.59813	0.196755	-40315.3	0.196755	0.196755	1.45836	1.45836	1.51676	-3.02297	3.02297	197	0.267818	-40315.3	0.267818	0.267818	-4.62932	4.62932	0.220734	-40315.3	2.22391	0.220734	1.29472	1.29472	1.38432	-3.15541	3.15541	52	0.285154	-40315.4	0.285154	0.285154	-5.14593	5.14593	0.211211	-40315.3	0.211211	0.211211	0.767306	-1.37351
ML9G	-36538.6	-36538.8	2.98742	2.18605	30	0.592268	-36538.8	1.05484	1.05484	-2.54132	2.54132	0.814225	-36538.8	1.62312	0.814225	-1.16248	1.16248	-1.60858	-4.596	4.596	582	0.418831	-36538.7	2.32391	2.32391	-0.159724	0.159724	0.301671	-36538.7	2.09267	2.09267	0.823732	0.823732	-2.00396	-4.99138	4.99138	73	0.247494	-36538.7	1.68013	1.18941	-1.94931	1.94931	0.287486	-36538.8	1.97214	1.70315	-0.462863	1.50098
MLG2	-30938.6	-30938.8	4.17818	2.59522	7	0.343217	-30938.6	0.994888	0.343217	-0.311577	0.311577	0.146112	-30938.7	0.146112	0.146112	1.72934	1.72934	-2.13726	-6.31545	6.31545	45	0.411307	-30938.5	1.05403	0.930127	2.78753	2.78753	0.497773	-30938.6	0.497773	0.497773	3.32096	3.32096	-3.64475	-7.82293	7.82293	21	0.567334	-30938.5	0.93546	0.567334	1.84705	1.84705	0.16958	-30938.7	0.16958	0.16958	1.32173	4.7035
MLII	-30511.3	-30511.4	1.44091	2.44148	19	0.471094	-30511.5	2.42372	1.75826	-2.65118	2.65118	1.87483	-30511.4	1.99179	1.97529	-0.169319	0.169319	1.04094	-0.399969	0.399969	124	0.77807	-30511.4	2.48782	1.75189	-0.623783	0.623783	0.633996	-30511.2	2.00292	1.78506	3.81684	3.81684	2.99971	1.55879	1.55879	15	1.7791	-30511.5	2.18463	1.7791	-3.07411	3.07411	0.463799	-30511.5	1.80443	0.463799	-1.99295	0.359755
MM06	-45024.3	-45024.4	3.57602	2.56942	16	1.29026	-45024.2	1.91162	1.80736	1.53755	1.53755	0.743192	-45024.3	1.75765	0.743192	2.31664	2.31664	-2.79693	-6.37295	6.37295	145	0.493065	-45024.2	1.84645	1.78406	1.21041	1.21041	0.7026	-45024.3	1.74765	1.74765	3.03763	3.03763	-1.7488	-5.32482	5.32482	65	0.475197	-45024.3	2.40407	1.75299	0.560238	0.560238	0.891594	-45024.3	1.60112	1.40328	2.45081	1.68544
MM3Z	-22284.3	-22284.1	-3.9409	2.76051	14	1.58663	-22284.2	1.58663	1.58663	1.37205	1.37205	0.308648	-22284.1	1.32858	0.541566	-0.845798	0.845798	1.72305	5.66395	5.66395	151	1.54341	-22284	1.8567	1.8567	5.41912	5.41912	0.455853	-22284.1	1.0758	0.851373	0.217943	0.217943	-1.26027	2.68063	2.68063	47	0.353659	-22284.1	1.96182	0.353659	2.32592	2.32592	0.497233	-22284	1.05059	0.904288	0.79815	-2.41313
MM9T	-34731.6	-34731.6	-0.20202	2.94375	16	1.17191	-34731.6	1.17191	1.17191	1.61471	1.61471	0.583846	-34731.5	0.64921	0.583846	3.33837	3.33837	1.92568	2.1277	2.1277	213	0.827877	-34731.6	0.827877	0.827877	0.184555	0.184555	0.0509294	-34731.4	2.35745	0.689174	4.05111	4.05111	4.06857	4.27059	4.27059	94	0.771374	-34731.7	0.771374	0.771374	-1.46263	1.46263	0.350631	-34731.2	2.4187	0.399702	8.71816	-10.3828
MMBW	-34998.1	-34998.1	-0.850592	2.35245	7	0.0900284	-34998.3	0.0900284	0.0900284	-4.26827	4.26827	1.08155	-34997.9	1.5141	1.08155	5.92097	5.92097	11.0398	11.8904	11.8904	51	0.0496401	-34998.3	0.0496401	0.0496401	-3.84042	3.84042	0.63592	-34997.9	2.24717	1.41355	4.50031	4.50031	9.19133	10.0419	10.0419	49	0.227887	-34998.1	0.526648	0.227887	0.876596	0.876596	0.479495	-34998	2.125	0.479495	1.55961	-1.53361
MMVK	-31342.5	-31342.6	0.896237	2.21749	14	0.089746	-31342.6	0.089746	0.089746	-1.09804	1.09804	0.128316	-31342.7	0.128316	0.128316	-1.87758	1.87758	-1.67577	-2.57201	2.57201	216	0.0656178	-31342.6	2.21325	0.199629	-0.79785	0.79785	0.0886052	-31342.6	0.0886052	0.0886052	-1.50036	1.50036	-1.59874	-2.49498	2.49498	58	0.114665	-31342.6	0.114665	0.114665	-1.47679	1.47679	0.0851982	-31342.7	0.0851982	0.0851982	-2.21627	1.63572
MMVW	-26212.2	-26212.3	0.891898	2.34143	8	0.364833	-26212.3	0.364833	0.364833	-1.77316	1.77316	0.113766	-26212.4	0.113766	0.113766	-1.98284	1.98284	-1.10157	-1.99347	1.99347	53	0.172737	-26212.3	0.172737	0.172737	-1.66324	1.66324	0.217788	-26212.3	0.217788	0.217788	-0.81222	0.81222	-0.0408808	-0.932779	0.932779	48	0.192078	-26212.3	0.192078	0.192078	-2.04509	2.04509	0.312806	-26212	2.09947	0.499921	6.0511	-7.20429
MMWR	-39040.1	-39040.1	0.0950297	2.17776	10	0.6343	-39040.1	1.98741	0.6343	-0.0243824	0.0243824	0.743719	-39040.2	0.743719	0.743719	-1.507	1.507	-1.57765	-1.67268	1.67268	77	0.716098	-39040.1	1.38067	1.37752	0.0154885	0.0154885	0.365107	-39040.1	0.365107	0.365107	-1.11817	1.11817	-1.22869	-1.32372	1.32372	22	0.812615	-39040.1	2.01779	0.812615	-0.384673	0.384673	0.37897	-39040.2	0.37897	0.37897	-1.63976	1.35011
MN5Y	-32090.7	-32090.7	-0.562717	2.87788	27	1.17457	-32090.5	1.32331	1.17457	4.81329	4.81329	0.821269	-32090.6	0.821269	0.821269	2.48026	2.48026	-1.77031	-1.20759	1.20759	711	0.438133	-32090.4	0.618734	0.618734	8.17847	8.17847	0.462049	-32090.5	2.39367	0.781762	5.50734	5.50734	-2.10841	-1.54569	1.54569	49	0.897337	-32090.3	1.10385	1.10385	10.913	10.913	0.910778	-32090.5	1.27024	0.910778	4.44378	5.90653
MN8M	-28880.9	-28880.9	-1.33383	2.36606	8	1.08423	-28880.9	1.08423	1.08423	0.416878	0.416878	0.594072	-28880.7	1.43546	0.594072	4.71483	4.71483	5.63178	6.96561	6.96561	59	1.19112	-28880.5	1.44471	1.44471	8.92711	8.92711	0.181449	-28880.7	1.87554	1.12831	3.90451	3.90451	-3.68877	-2.35494	2.35494	55	1.02674	-28880.8	1.65656	1.49411	3.66851	3.66851	0.439864	-28880.7	1.36212	0.805752	4.03948	-1.7048
MNI7	-33731.8	-33731.9	3.13666	2.20043	13	0.501029	-33731.7	1.82047	1.49686	2.93623	2.93623	0.557654	-33731.8	0.557654	0.557654	3.66467	3.66467	-2.40823	-5.54489	5.54489	113	0.548182	-33731.6	2.33412	2.32903	3.39662	3.39662	0.499459	-33731.8	0.499459	0.499459	3.77635	3.77635	-2.75693	-5.89359	5.89359	18	0.568027	-33731.6	1.89164	1.48209	3.21606	3.21606	0.480089	-33731.8	0.480089	0.480089	3.43057	2.92215
MNN8	-37414.9	-37414.8	-2.11399	2.03001	29	0.141825	-37414.8	0.141825	0.141825	2.72085	2.72085	0.804808	-37414.7	2.07178	0.804808	3.63577	3.63577	3.02892	5.14291	5.14291	465	0.172331	-37414.7	0.172331	0.172331	4.00251	4.00251	0.597534	-37414.5	2.00658	1.55544	6.36328	6.36328	4.47476	6.58875	6.58875	28	0.171725	-37414.8	0.171725	0.171725	2.60923	2.60923	0.835303	-37414.7	1.59083	1.16358	3.26034	-2.7651
MNPF	-28496.7	-28497.3	13.5362	2.14228	8	0.451541	-28496.9	1.10573	0.451541	-5.288	5.288	1.01773	-28496.7	1.07018	1.01773	14.4198	14.4198	6.17153	-7.36471	7.36471	63	0.667042	-28496.9	1.67936	0.667042	-5.35679	5.35679	0.657404	-28496.8	0.920739	0.839264	11.9857	11.9857	3.80627	-9.72997	9.72997	21	1.00951	-28496.8	2.00884	1.07173	-2.28948	2.28948	0.504978	-28497.1	0.504978	0.504978	3.60361	7.64316
MNQQ	-44087.9	-44088	2.25095	2.09199	27	0.681342	-44087.9	1.33004	0.681342	0.565473	0.565473	0.427498	-44088	0.427498	0.427498	1.80093	1.80093	-1.01549	-3.26644	3.26644	498	0.264566	-44087.9	1.46252	0.880714	0.0505925	0.0505925	0.39539	-44088	1.62658	1.06697	1.65559	1.65559	-0.645957	-2.89691	2.89691	79	0.365261	-44088	0.922184	0.727807	-0.889564	0.889564	0.8268	-44088	1.03794	1.03794	1.92001	-0.558623
MO5M	-34881.3	-34881.1	-4.16335	2.92078	32	0.28804	-34881.2	0.28804	0.28804	2.0668	2.0668	0.741056	-34880.8	1.50046	1.50046	6.51311	6.51311	8.60967	12.773	12.773	828	0.707466	-34881.2	0.707466	0.707466	1.14728	1.14728	0.527753	-34880.8	2.73138	1.80799	6.10873	6.10873	9.12481	13.2882	13.2882	143	0.390124	-34880.9	3.092	1.66816	8.26475	8.26475	0.795954	-34880.8	1.398	1.2137	6.29239	-2.19099
MO5P	-32181.5	-32181.2	-5.63941	2.95179	31	1.90667	-32181	2.19511	1.93718	10.8741	10.8741	0.343257	-32181.1	1.31228	1.31228	2.8666	2.8666	-2.36804	3.27138	3.27138	816	0.360847	-32181.4	1.27422	1.27422	1.87776	1.87776	0.378853	-32181.1	2.07445	1.33479	3.0517	3.0517	6.81336	12.4528	12.4528	128	1.49102	-32180.9	2.34986	1.66034	13.9348	13.9348	0.391308	-32180.9	1.35641	1.35641	7.26929	1.0261
MO8M	-33470.7	-33470.3	-8.307	2.57289	31	0.621682	-33470.5	1.32753	1.32753	3.95047	3.95047	0.734387	-33470.5	2.38541	0.734387	-5.43308	5.43308	-1.07655	7.23045	7.23045	843	1.01909	-33470.4	2.76415	2.76415	6.20753	6.20753	0.73135	-33470.1	2.30105	1.98754	5.83221	5.83221	7.93167	16.2387	16.2387	188	1.20741	-33470.6	2.67113	1.44556	2.30747	2.30747	0.745016	-33470.6	1.81462	1.81462	-6.46818	0.468652
MO9U	-37026.9	-37027	2.37357	2.37246	5	1.04835	-37026.7	1.70596	1.04835	4.05171	4.05171	1.23333	-37027	1.23333	1.23333	-0.444713	0.444713	-6.86999	-9.24355	9.24355	50	0.848729	-37026.5	1.33657	1.33657	8.50081	8.50081	0.287063	-37026.9	1.3595	0.287063	1.21406	1.21406	-9.66032	-12.0339	12.0339	28	1.06742	-37026.7	1.34033	1.34033	4.33239	4.33239	0.251492	-37026.9	1.61548	0.516329	3.12608	3.57987
MOA5	-23157.6	-23157.6	0.671088	2.15019	17	0.451582	-23157.5	1.47701	1.47701	2.409	2.409	0.0783487	-23157.6	0.944873	0.0783487	0.108829	0.108829	-2.97126	-3.64235	3.64235	486	0.422374	-23157.5	2.43933	2.43237	3.1385	3.1385	0.072527	-23157.6	0.931724	0.925233	0.157003	0.157003	-3.65258	-4.32367	4.32367	21	0.443145	-23157.5	1.46597	1.15583	2.52493	2.52493	0.100726	-23157.7	0.911749	0.100726	-0.0539291	3.24995
MOAY	-37343.6	-37343.9	6.48903	2.32291	29	1.43524	-37343.3	1.95888	1.95888	6.48286	6.48286	0.633998	-37343.7	0.972392	0.633998	4.66479	4.66479	-8.3071	-14.7961	14.7961	439	1.41165	-37343.3	2.23375	2.17405	7.63923	7.63923	0.24135	-37343.6	1.16792	1.12928	5.67563	5.67563	-8.45263	-14.9417	14.9417	46	1.49916	-37343.1	2.23551	2.19567	10.6089	10.6089	0.447342	-37343.6	1.7366	1.12249	7.57615	9.5218
MOGO	-32192.6	-32192.6	-0.115568	2.19399	23	0.925817	-32192.4	2.01592	1.42494	3.35207	3.35207	0.112335	-32192.5	0.112335	0.112335	1.03248	1.03248	-2.20403	-2.08846	2.08846	740	0.577659	-32192.4	2.24582	1.94335	3.45435	3.45435	0.615516	-32192.5	1.48933	0.615516	2.67816	2.67816	-0.660619	-0.545051	0.545051	35	0.598471	-32192.5	1.99075	1.4148	2.12434	2.12434	0.201845	-32192.5	0.282226	0.201845	1.0028	1.00597
MOSI	-40606.5	-40606.8	5.68821	2.30126	8	0.827371	-40606.6	1.509	0.827371	-2.28746	2.28746	0.408447	-40606.8	0.408447	0.408447	0.306786	0.306786	-3.09396	-8.78217	8.78217	38	0.755156	-40606.6	2.30613	1.51367	-1.58688	1.58688	0.153861	-40606.8	0.153861	0.153861	0.546909	0.546909	-3.55442	-9.24263	9.24263	16	0.739495	-40606.5	1.00281	0.769156	1.8245	1.8245	0.172078	-40606.8	0.172078	0.172078	0.624166	6.88854
MOVX	-42079.9	-42079.9	0.796313	2.13833	8	1.43893	-42079.9	1.91643	1.43893	-0.797993	0.797993	1.07737	-42079.9	1.34824	1.07737	-0.384025	0.384025	-0.382346	-1.17866	1.17866	57	0.581534	-42079.7	1.62772	1.35349	4.19692	4.19692	0.712568	-42079.8	1.52889	1.52889	2.92608	2.92608	-2.06715	-2.86347	2.86347	40	0.553039	-42079.7	2.07178	1.03088	3.48363	3.48363	0.328584	-42079.9	0.328584	0.328584	-0.0489908	4.32893
MOZ8	-29704.6	-29704.6	0.328444	3.32717	14	0.999664	-29704.4	1.90567	0.999664	4.82137	4.82137	0.278339	-29704.5	1.66604	0.278339	2.98627	2.98627	-2.16354	-2.49198	2.49198	217	0.967914	-29704.3	1.88199	1.30143	6.62169	6.62169	0.21019	-29704.5	1.60232	1.5391	3.23305	3.23305	-3.71708	-4.04553	4.04553	71	0.88078	-29704	1.75247	1.21491	13.3263	13.3263	0.216783	-29704.4	2.24063	0.624816	5.17186	8.48284
MP07	-29964.6	-29964.6	0.370957	2.85665	4	0.312912	-29964.2	0.312912	0.312912	8.96548	8.96548	0.881598	-29964.2	0.881598	0.881598	9.22679	9.22679	-0.109645	-0.480602	0.480602	9	0.357825	-29964.2	0.357825	0.357825	9.28373	9.28373	0.718532	-29964.2	0.718532	0.718532	9.59688	9.59688	-0.0578053	-0.428763	0.428763	9	0.278067	-29964.2	0.278067	0.278067	8.85079	8.85079	0.415192	-29964.2	0.731712	0.415192	9.77146	-0.549721
MP0W	-28406.3	-28406.4	3.12859	2.36323	32	1.70851	-28406	2.35681	1.85255	5.27269	5.27269	0.953516	-28406.2	1.68452	0.953516	5.57897	5.57897	-2.82231	-5.95089	5.95089	730	0.947125	-28405.9	2.27931	2.27931	7.83371	7.83371	0.812278	-28406.1	2.07578	2.07578	6.78503	6.78503	-4.17726	-7.30585	7.30585	84	1.5765	-28406	2.31507	2.17106	5.83614	5.83614	0.813884	-28406.2	0.930321	0.930321	5.57847	3.38626
MP0X	-44126.9	-44127	0.759899	2.51071	8	1.23748	-44127	2.35068	1.23748	-0.266154	0.266154	0.332531	-44127	0.332531	0.332531	-0.832917	0.832917	-1.32666	-2.08656	2.08656	53	0.476311	-44126.8	1.20336	1.20336	3.42377	3.42377	0.54588	-44126.8	2.00081	1.19554	3.39572	3.39572	-0.787955	-1.54785	1.54785	41	0.335125	-44127	1.3518	0.723691	-0.129921	0.129921	0.964092	-44126.9	1.41598	1.32046	2.45273	-1.82275
MPDZ	-40129.3	-40129.2	-1.41638	2.03466	14	0.399635	-40129.2	0.399635	0.399635	0.952673	0.952673	0.87134	-40129.2	1.9148	0.87134	1.03471	1.03471	1.49842	2.91481	2.91481	136	0.340458	-40129.2	0.631146	0.631146	2.13765	2.13765	0.751334	-40129.1	0.833605	0.758171	1.74529	1.74529	1.02402	2.4404	2.4404	34	0.46942	-40129.2	1.51251	0.46942	1.77686	1.77686	0.868537	-40129.2	0.868537	0.868537	0.138103	0.222376
MPFN	-21918.9	-21919	1.13762	2.05398	12	0.665982	-21918.8	1.37689	0.665982	1.38276	1.38276	0.512553	-21918.9	0.512553	0.512553	1.07181	1.07181	-1.44856	-2.58618	2.58618	111	0.54551	-21918.9	0.581764	0.54551	0.0920528	0.0920528	0.435845	-21918.9	1.70334	0.435845	1.09707	1.09707	-0.132601	-1.27022	1.27022	29	0.598165	-21918.9	1.30879	0.598165	0.915007	0.915007	0.432869	-21918.8	0.608116	0.608116	4.33361	-2.28098
MPM1	-35976.9	-35976.9	-0.978723	2.99409	8	0.526328	-35977	0.526328	0.526328	-2.32278	2.32278	1.59578	-35977	2.69475	1.59578	-1.86348	1.86348	1.43803	2.41675	2.41675	43	0.496763	-35977	0.496763	0.496763	-1.8797	1.8797	1.47603	-35976.9	2.70137	2.60397	-1.1992	1.1992	1.65922	2.63795	2.63795	8	0.315968	-35977.1	0.315968	0.315968	-3.16798	3.16798	1.64347	-35977	2.8086	1.64347	-2.25663	-1.89007
MPQ6	-42112.4	-42112.4	-1.08188	2.4183	16	0.60109	-42112.4	0.763401	0.60109	1.39817	1.39817	0.512459	-42112.4	0.512459	0.512459	-0.577646	0.577646	-0.893935	0.187944	0.187944	164	0.379462	-42112.4	2.25022	0.379462	1.07961	1.07961	0.401156	-42112.4	0.401156	0.401156	-0.164967	0.164967	-0.1627	0.919179	0.919179	45	0.546763	-42112.4	0.719426	0.546763	1.07052	1.07052	0.551867	-42112.3	1.16536	0.935675	1.61147	-1.62283
MPQI	-46825.9	-46826.2	6.81063	2.41262	8	0.777402	-46826	0.849186	0.777402	-0.378545	0.378545	0.961748	-46826.1	0.961748	0.961748	2.97383	2.97383	-3.45826	-10.2689	10.2689	61	0.485163	-46826	1.1841	0.485163	-2.27348	2.27348	0.824005	-46825.9	1.46645	1.46645	6.57648	6.57648	2.03933	-4.77131	4.77131	44	0.504722	-46825.9	0.566572	0.519769	0.905243	0.905243	1.49706	-46825.9	1.70823	1.51543	7.2639	0.45197
MPU6	-29475.9	-29475.9	-0.285798	2.25247	27	0.619642	-29475.8	1.11965	0.913733	2.24193	2.24193	0.575087	-29475.8	1.6532	0.83428	2.2831	2.2831	0.326971	0.61277	0.61277	305	0.688169	-29475.8	1.02942	1.02942	2.64774	2.64774	0.554813	-29475.8	1.65576	1.63714	2.52674	2.52674	0.164795	0.450593	0.450593	46	0.739748	-29475.8	1.01215	1.01215	2.50626	2.50626	0.60984	-29475.8	1.64526	0.849885	2.2061	0.0143625
MPUU	-43149.9	-43149.7	-3.562	2.73325	16	0.88179	-43149.6	1.83264	1.83264	6.60663	6.60663	0.819516	-43149.8	0.819516	0.819516	-2.99631	2.99631	-6.04095	-2.47895	2.47895	172	0.280355	-43149.6	1.29283	1.29283	5.82494	5.82494	0.704008	-43149.8	2.80697	0.968169	-1.70043	1.70043	-3.96338	-0.401382	0.401382	27	1.43035	-43150	1.43035	1.43035	-3.59558	3.59558	0.744571	-43149.8	1.00341	0.744571	-2.72528	-4.43229
MPUX	-32176	-32176	-0.28	2.42528	30	0.749533	-32175.9	1.00649	0.917983	2.44301	2.44301	0.604191	-32175.9	1.47684	0.941198	2.15278	2.15278	-0.0102295	0.26977	0.26977	278	0.680801	-32175.9	1.03053	1.00209	2.55114	2.55114	0.600858	-32175.9	1.63189	1.61262	2.15465	2.15465	-0.11649	0.16351	0.16351	44	0.709024	-32175.9	1.4093	0.97794	2.13981	2.13981	0.638317	-32175.9	1.5234	0.818949	1.98182	-0.122007
MPV5	-37220.5	-37220.3	-2.96749	2.09549	16	0.691194	-37220.5	0.691194	0.691194	-0.60117	0.60117	1.34077	-37220.2	1.78291	1.62989	2.86218	2.86218	6.43085	9.39834	9.39834	199	1.08425	-37220.2	1.14255	1.14255	6.07077	6.07077	0.845011	-37220.1	1.56808	1.3069	5.57365	5.57365	2.47037	5.43786	5.43786	77	0.503599	-37220.3	0.503599	0.503599	2.79479	2.79479	1.20669	-37220.2	1.98571	1.42055	3.61784	-3.79054
MPY1	-23777.4	-23777.6	3.17317	2.49431	4	1.03984	-23777.4	1.03984	1.03984	0.309167	0.309167	1.06238	-23777.4	1.06238	1.06238	3.49286	3.49286	0.0105288	-3.16264	3.16264	13	0.627234	-23777.3	0.954602	0.627234	3.44008	3.44008	0.502082	-23777.4	0.502082	0.502082	4.17097	4.17097	-2.44228	-5.61545	5.61545	13	0.150167	-23777.4	1.38328	0.150167	1.38477	1.38477	0.234608	-23777.4	0.234608	0.234608	3.6963	0.861638
MPZ4	-23204.3	-23204.3	-0.332592	2.01414	4	0.0577066	-23204.3	0.0577066	0.0577066	1.84729	1.84729	0.0667783	-23204.3	0.0667783	0.0667783	0.882845	0.882845	-0.631857	-0.299265	0.299265	4	0.0344262	-23204.3	0.0344262	0.0344262	1.96668	1.96668	0.0588378	-23204.3	0.0588378	0.0588378	0.924268	0.924268	-0.709822	-0.37723	0.37723	4	0.0613301	-23204.3	0.0613301	0.0613301	1.70424	1.70424	0.0318864	-23204.2	0.0318864	0.0318864	2.29142	-0.91978
MPZK	-27383	-27383	-0.313358	2.24755	7	0.196924	-27382.9	0.196924	0.196924	1.64037	1.64037	0.636138	-27382.9	1.92411	0.636138	1.67646	1.67646	0.34945	0.662808	0.662808	28	0.593255	-27382.9	0.794049	0.794049	3.061	3.061	0.527346	-27382.9	1.55065	0.832039	3.21399	3.21399	0.466351	0.77971	0.77971	16	0.590869	-27382.9	1.1542	0.590869	2.70802	2.70802	0.638285	-27382.8	0.752757	0.752757	3.93625	-1.54159
MQ0I	-44759.3	-44759.4	2.24682	2.27689	30	0.585007	-44759.5	2.16006	0.585007	-2.91102	2.91102	0.392753	-44759.5	0.392753	0.392753	-2.29293	2.29293	-1.62872	-3.87554	3.87554	642	0.651107	-44759.3	2.16645	2.16645	0.152272	0.152272	0.380995	-44759.5	0.484591	0.484591	-0.319877	0.319877	-2.71896	-4.96578	4.96578	46	0.818735	-44759.4	2.17425	1.22742	-1.65489	1.65489	0.495146	-44759.6	0.495146	0.495146	-2.87777	3.46969
MQ22	-34553.8	-34553.4	-10.5584	2.37799	4	1.03575	-34553.8	1.03575	1.03575	1.47837	1.47837	1.33566	-34553.4	1.33566	1.33566	0.52064	0.52064	9.60066	20.159	20.159	14	0.956089	-34553.6	0.956089	0.956089	6.44104	6.44104	1.12126	-34553.1	1.90902	1.23288	5.69436	5.69436	9.8117	20.3701	20.3701	12	0.587996	-34553.6	1.07461	0.587996	5.67233	5.67233	1.45396	-34553	1.57575	1.57575	9.10983	-13.9959
MQ27	-30103.5	-30103.5	0.00779992	2.07689	5	0.301621	-30103.3	0.301621	0.301621	3.15663	3.15663	0.320216	-30103.3	0.320216	0.320216	3.15014	3.15014	-0.0142877	-0.0220876	0.0220876	3	0.412685	-30103.3	0.412685	0.412685	4.50324	4.50324	0.319033	-30103.3	0.319033	0.319033	3.25526	3.25526	-1.25578	-1.26358	1.26358	4	0.430479	-30103.3	0.430479	0.430479	4.24952	4.24952	0.342433	-30103.3	0.399726	0.342433	4.43048	-0.173154
MQ4M	-43149.1	-43149	-2.64817	2.21449	15	0.117545	-43149.1	2.0831	0.117545	0.528982	0.528982	0.22317	-43148.9	1.14462	0.431201	0.784893	0.784893	2.90409	5.55226	5.55226	215	0.297299	-43149	2.33599	1.9846	1.67086	1.67086	0.129793	-43148.9	1.12791	0.993243	0.789326	0.789326	1.76664	4.41482	4.41482	57	0.19017	-43149.1	1.91813	0.19017	0.210146	0.210146	0.36082	-43149	0.982601	0.982601	-0.0227336	-2.4153
MQAQ	-32852.4	-32852.4	0.407164	2.22634	32	0.292701	-32852.4	0.768289	0.292701	0.295761	0.295761	0.147012	-32852.3	0.920909	0.920909	2.0585	2.0585	1.35557	0.948409	0.948409	562	0.122966	-32852.4	1.49503	0.723291	1.0437	1.0437	0.1482	-32852.3	1.65988	1.48695	2.43525	2.43525	0.984392	0.577228	0.577228	72	0.0878825	-32852.4	2.75306	1.42737	-0.046207	0.046207	0.343896	-32852.4	1.29103	1.19961	1.26157	-0.900612
MQC2	-26337.7	-26337.8	2.43056	2.39899	8	0.118464	-26337.7	1.64687	0.118464	0.568909	0.568909	0.431532	-26337.8	0.431532	0.431532	1.75417	1.75417	-1.24529	-3.67585	3.67585	36	0.158649	-26337.7	1.63637	1.46239	0.431587	0.431587	0.148207	-26337.8	0.187913	0.148207	1.70151	1.70151	-1.16063	-3.59119	3.59119	16	0.25995	-26337.7	1.61157	1.332	0.808601	0.808601	0.135429	-26337.8	0.135429	0.135429	1.43371	1.80545
MQCR	-37822.1	-37821.7	-9.6783	2.64719	32	2.25981	-37821.9	2.58826	2.31036	5.84367	5.84367	0.773155	-37821.9	2.15157	2.15157	-3.4093	3.4093	0.42534	10.1036	10.1036	798	1.07346	-37822.1	2.63913	2.43203	-0.180207	0.180207	0.935007	-37821.6	2.36383	2.27647	3.36749	3.36749	13.226	22.9043	22.9043	198	1.75323	-37822.3	1.75323	1.75323	-3.77632	3.77632	1.04877	-37821.8	2.0359	2.0359	-2.98091	-10.4737
MQD4	-43586.7	-43586.4	-5.9965	3.10504	16	0.924036	-43586.3	2.23766	1.96889	9.48054	9.48054	0.70242	-43586.5	1.50247	0.70242	-2.81485	2.81485	-6.29889	-0.302395	0.302395	171	0.716309	-43586.2	1.41462	1.41462	10.2951	10.2951	0.507388	-43586.5	1.02274	0.667169	-1.34769	1.34769	-5.64633	0.350164	0.350164	26	1.52023	-43586.5	2.41755	1.52023	2.91725	2.91725	0.852058	-43586.6	0.852058	0.852058	-4.9621	1.88285
MQF9	-37893.8	-37893.8	0.919863	2.19988	16	0.760921	-37893.7	1.23136	1.06756	0.443817	0.443817	0.444836	-37894	0.444836	0.444836	-3.89195	3.89195	-5.25563	-6.17549	6.17549	122	0.416385	-37893.7	1.47203	1.02995	0.530292	0.530292	0.769166	-37893.7	1.89461	0.902472	1.32168	1.32168	-0.128477	-1.04834	1.04834	34	0.490585	-37893.7	1.5605	1.5605	0.676354	0.676354	0.871246	-37893.8	1.0652	1.0652	0.566268	1.02995
MQFX	-38328.4	-38328.4	0.00803837	2.28683	4	0.103006	-38328.4	0.103006	0.103006	1.61271	1.61271	0.0984508	-38328.4	0.0984508	0.0984508	1.60087	1.60087	-0.0198793	-0.0279177	0.0279177	13	0.178682	-38328.3	0.178682	0.178682	2.1082	2.1082	0.203165	-38328.3	0.203165	0.203165	2.16397	2.16397	0.0477348	0.0396964	0.0396964	14	0.228837	-38328.3	0.228837	0.228837	1.90779	1.90779	0.248605	-38328.3	0.248605	0.248605	1.87794	0.0378886
MQLZ	-29070.3	-29070.3	-0.466589	1.83691	32	0.66461	-29070.2	0.66461	0.66461	2.18867	2.18867	0.686862	-29070	1.71067	1.71067	5.74178	5.74178	4.01971	4.48629	4.48629	563	0.664162	-29070.2	0.751786	0.664162	2.53245	2.53245	0.50555	-29070	1.7685	1.59353	5.94075	5.94075	3.87488	4.34147	4.34147	135	0.944681	-29070.2	0.944681	0.944681	1.69955	1.69955	0.569726	-29070	1.68471	1.61608	5.5203	-4.28734
MQML	-43689.7	-43689.7	0.233834	2.16555	28	0.411084	-43689.7	0.463484	0.411084	-0.546473	0.546473	0.213885	-43689.7	2.13109	0.213885	-0.391352	0.391352	-0.0787132	-0.312548	0.312548	539	0.286634	-43689.6	2.18184	2.15683	1.92773	1.92773	0.189457	-43689.7	2.69552	2.68129	0.540509	0.540509	-1.62106	-1.85489	1.85489	36	0.275567	-43689.6	0.423666	0.423666	1.45225	1.45225	0.273677	-43689.7	1.63091	0.273677	-0.0526427	1.73872
MQOQ	-45863.4	-45863.3	-1.08428	2.83195	16	1.81598	-45862.7	2.33187	1.83576	15.8491	15.8491	0.404831	-45863.1	1.64489	0.404831	4.23435	4.23435	-10.5305	-9.44622	9.44622	221	0.745269	-45863.3	0.745269	0.745269	1.65593	1.65593	0.523914	-45863	1.93682	0.610575	7.55555	7.55555	6.9839	8.06817	8.06817	105	0.817209	-45863.2	2.49984	0.817209	4.56655	4.56655	0.465927	-45863.3	0.465927	0.465927	0.901095	2.58117
MQQ3	-30122.1	-30122.1	-0.0317958	2.79921	32	0.363713	-30122.2	0.924892	0.924892	-0.183066	0.183066	0.177344	-30122.2	1.05955	1.02806	-1.52581	1.52581	-1.31095	-1.27916	1.27916	521	0.402218	-30122.2	0.994728	0.931064	-1.69562	1.69562	0.174666	-30122.2	2.51788	1.00623	-1.32309	1.32309	0.404319	0.436115	0.436115	54	0.167548	-30122.2	0.970459	0.970459	-1.19914	1.19914	0.17889	-30122.2	1.01334	0.889102	-1.06142	-0.169508
MQQ9	-25368.4	-25368.3	-0.729146	2.19511	8	1.13844	-25368.1	1.20205	1.13844	5.98826	5.98826	0.659859	-25368.1	1.30092	0.659859	6.1101	6.1101	0.850978	1.58012	1.58012	58	0.432914	-25368.1	0.482139	0.482139	5.7724	5.7724	0.450983	-25368.2	1.82957	0.595863	2.37158	2.37158	-2.67167	-1.94252	1.94252	28	0.628789	-25368	2.14313	1.04166	8.18891	8.18891	0.621357	-25368.3	0.621357	0.621357	0.124596	7.33517
MQRO	-30239.3	-30239.3	0.417807	2.07054	12	0.116602	-30239.5	0.116602	0.116602	-3.99053	3.99053	0.0744869	-30239.4	2.13366	0.0744869	-2.35591	2.35591	1.21681	0.799004	0.799004	81	0.114964	-30239.5	2.08086	0.114964	-3.59647	3.59647	0.0984807	-30239.4	1.74476	1.71882	-1.0302	1.0302	2.14847	1.73066	1.73066	24	0.280985	-30239.3	1.44557	0.6355	0.528931	0.528931	0.144445	-30239.4	1.74289	0.629794	-2.24445	3.19119
MQTC	-37523.6	-37523.7	1.98993	2.85286	27	0.911194	-37523.6	1.26409	0.911194	1.46857	1.46857	1.10799	-37523.5	2.11839	1.97018	5.38186	5.38186	1.92336	-0.0665726	0.0665726	410	0.690932	-37523.5	2.24679	1.39625	1.96915	1.96915	0.849469	-37523.5	1.12737	1.12737	5.3543	5.3543	1.39522	-0.594712	0.594712	57	0.6118	-37523.6	2.17093	1.12781	0.866259	0.866259	0.927176	-37523.5	0.953117	0.953117	4.71924	-1.86305
MQUQ	-43149.9	-43149.8	-1.38082	2.27563	16	0.924174	-43149.6	2.0037	1.45465	7.13033	7.13033	1.23476	-43149.7	1.6273	1.6273	3.6086	3.6086	-2.14091	-0.760093	0.760093	192	0.611568	-43149.6	1.01044	1.01044	6.68446	6.68446	0.630271	-43149.9	0.630271	0.630271	-1.08008	1.08008	-6.38372	-5.0029	5.0029	27	1.19856	-43149.7	2.30926	1.19856	4.18074	4.18074	0.650869	-43149.8	0.650869	0.650869	1.35482	1.4451
MQVC	-25223.7	-25223.7	-0.0720711	2.26523	4	0.819591	-25223.7	0.819591	0.819591	0.761899	0.761899	0.392874	-25223.7	0.392874	0.392874	0.822775	0.822775	0.132947	0.205018	0.205018	6	0.0892485	-25223.7	0.0892485	0.0892485	1.14518	1.14518	0.393777	-25223.7	0.393777	0.393777	0.879346	0.879346	-0.193763	-0.121692	0.121692	6	0.170793	-25223.7	0.170793	0.170793	0.748312	0.748312	0.398108	-25223.7	0.398108	0.398108	0.936599	-0.260358
MQW1	-43586.5	-43586.5	-1.63085	2.48304	16	0.640415	-43586.2	1.73077	1.73077	8.22779	8.22779	0.839918	-43586.4	0.870315	0.839918	2.46634	2.46634	-4.1306	-2.49976	2.49976	182	0.60963	-43586.2	1.79631	1.34832	7.27018	7.27018	0.595504	-43586.4	0.973505	0.973505	1.41369	1.41369	-4.22564	-2.5948	2.5948	35	0.977305	-43586.3	1.73359	1.5697	6.45683	6.45683	1.01511	-43586.4	1.13075	1.12644	2.10906	2.71693
MQXY	-28127.5	-28127.5	-0.0540033	2.08865	32	0.673961	-28127.3	1.72482	1.22296	4.3142	4.3142	0.387794	-28127.5	0.387794	0.387794	0.93434	0.93434	-3.32585	-3.27185	3.27185	724	0.580347	-28127.4	1.74941	0.804743	2.87494	2.87494	0.494313	-28127.1	0.83075	0.731037	9.07648	9.07648	6.25554	6.30955	6.30955	140	0.635297	-28127.3	1.09257	1.09257	4.95534	4.95534	0.379486	-28127.3	0.656406	0.558276	5.89938	-0.998045
MR41	-41545	-41544.9	-2.56736	2.10574	8	0.353681	-41544.9	2.00644	0.353681	3.63033	3.63033	0.154851	-41545	0.154851	0.154851	-1.06472	1.06472	-2.12769	0.439676	0.439676	51	0.826066	-41544.9	1.93677	1.85554	3.25642	3.25642	0.201261	-41544.9	0.567624	0.201261	-0.565342	0.565342	-1.2544	1.31296	1.31296	28	0.637224	-41545	2.00857	0.637224	1.90878	1.90878	0.319142	-41544.7	1.26146	1.08637	5.44713	-6.10571
MR7F	-44251.7	-44251.8	1.47563	2.74311	16	0.685739	-44251.6	2.67965	1.29653	3.47247	3.47247	0.820927	-44251.6	0.955711	0.955711	4.5811	4.5811	-0.366992	-1.84262	1.84262	201	0.227077	-44251.4	1.71263	1.22854	6.55612	6.55612	0.55922	-44251.5	1.07732	0.967551	5.88353	5.88353	-2.14822	-3.62385	3.62385	53	0.342745	-44251.6	1.7525	1.7525	4.03498	4.03498	0.565547	-44251.6	1.28852	0.667626	4.56199	0.948618
MR8F	-28279.7	-28279.8	2.34504	2.02	7	0.578264	-28279.3	1.10138	0.578264	9.40602	9.40602	0.400866	-28279.7	0.400866	0.400866	3.96665	3.96665	-7.7844	-10.1294	10.1294	28	0.400313	-28279.4	1.8569	0.400313	8.35176	8.35176	0.323957	-28279.6	0.323957	0.323957	4.9733	4.9733	-5.72349	-8.06853	8.06853	15	0.426725	-28279.3	1.91463	0.426725	9.11425	9.11425	0.179191	-28279.7	0.179191	0.179191	3.95218	7.5071
MRG4	-26855.2	-26855.1	-1.6343	2.06535	16	0.72904	-26855	1.83314	0.72904	3.40522	3.40522	0.560501	-26855	1.27272	1.27152	2.49977	2.49977	0.72886	2.36316	2.36316	208	0.596031	-26854.9	2.24302	1.89432	5.71068	5.71068	0.631955	-26855	1.27254	1.27254	2.69718	2.69718	-1.37919	0.255111	0.255111	112	0.446491	-26855.1	1.70596	1.70596	2.69864	2.69864	0.505503	-26855	1.44361	1.38095	3.3378	-2.27347
MRH8	-36745.2	-36745.2	-0.495047	2.62902	16	1.94839	-36744.8	3.1978	1.94839	10.422	10.422	0.45549	-36744.9	1.47919	0.45549	8.20732	8.20732	-1.71965	-1.2246	1.2246	221	0.787503	-36744.8	2.59894	2.45011	9.80009	9.80009	0.249313	-36744.6	1.23896	1.23896	14.7096	14.7096	5.40456	5.89961	5.89961	100	1.43026	-36744.6	1.82796	1.66095	14.7516	14.7516	0.332519	-36744.6	1.87538	0.73008	14.3269	-0.0702791
MRI3	-34406.2	-34406.3	1.40196	2.15852	7	0.105167	-34406.3	0.105167	0.105167	-1.84921	1.84921	0.852474	-34405.8	1.80768	0.852474	10.1174	10.1174	10.5647	9.16272	9.16272	56	0.409473	-34406.2	0.409473	0.409473	0.42498	0.42498	0.743854	-34405.9	1.73794	1.60217	8.69912	8.69912	6.87218	5.47021	5.47021	32	0.162454	-34406.3	0.162454	0.162454	-2.14013	2.14013	0.136432	-34406.3	0.136432	0.136432	-0.174586	-0.563579
MRIZ	-30670.7	-30671.2	12.351	2.31708	8	1.00876	-30670.7	1.92903	1.00876	-1.29117	1.29117	0.17243	-30671.2	0.17243	0.17243	0.608338	0.608338	-10.4515	-22.8026	22.8026	51	0.919973	-30671	1.87624	1.81051	-6.91736	6.91736	0.204369	-30671.2	0.260528	0.204369	0.887845	0.887845	-4.54583	-16.8969	16.8969	27	0.465468	-30670.8	1.93952	0.939471	-2.41925	2.41925	0.155403	-30671.3	0.155403	0.155403	-1.30641	11.2382
MRJ9	-30670.5	-30671.2	15.641	2.37418	7	1.36091	-30670.9	1.9903	1.36091	-7.33943	7.33943	0.104503	-30671.3	0.104503	0.104503	-1.04422	1.04422	-9.34584	-24.9869	24.9869	54	0.748007	-30670.9	2.23487	1.87357	-8.68543	8.68543	0.115106	-30671.3	0.115106	0.115106	-0.798041	0.798041	-7.75366	-23.3947	23.3947	30	0.412569	-30670.7	1.9732	1.08639	-3.30918	3.30918	0.112075	-30671.3	0.112075	0.112075	-1.3287	13.6606
MRKZ	-33115.2	-33115.2	0.921143	2.29464	23	0.406537	-33115.3	0.406537	0.406537	-1.97168	1.97168	0.375373	-33115.2	1.9775	0.375373	0.28129	0.28129	1.33182	0.41068	0.41068	509	0.466801	-33115.1	1.26436	1.26436	1.72392	1.72392	0.366381	-33115.2	0.822522	0.803558	0.850161	0.850161	-1.7949	-2.71604	2.71604	13	0.440815	-33115.2	1.19103	0.440815	0.574932	0.574932	0.539412	-33115.2	0.908441	0.539412	1.608	-0.111927
MRLR	-46761.6	-46761.9	5.90789	2.75012	16	1.60872	-46762	1.60872	1.60872	-7.9121	7.9121	1.10164	-46761.7	1.10164	1.10164	3.54092	3.54092	5.54512	-0.362771	0.362771	212	1.13313	-46761.6	2.12664	1.37539	0.739814	0.739814	0.569262	-46761.8	1.81302	0.569262	0.482622	0.482622	-6.16509	-12.073	12.073	82	1.17874	-46761.6	1.5321	1.28535	-0.148938	0.148938	0.623438	-46761.9	0.623438	0.623438	0.0163452	5.74261
MROD	-34009.6	-34009.6	-0.070513	2.17944	27	0.140038	-34009.6	1.82264	0.309883	-0.564761	0.564761	0.0584161	-34009.6	2.03788	0.0584161	-1.40999	1.40999	-0.774715	-0.704202	0.704202	495	0.148773	-34009.6	1.78047	1.78047	-0.199116	0.199116	0.0733245	-34009.6	1.99075	1.98648	-0.333699	0.333699	-0.0640702	0.00644277	0.00644277	32	0.417398	-34009.6	1.75473	0.417398	-1.33194	1.33194	0.0877679	-34009.6	1.94109	1.82999	-0.457478	-0.944971
MRQB	-26497.6	-26497.6	-1.00599	2.16095	4	0.159761	-26497.5	0.159761	0.159761	1.6643	1.6643	0.228946	-26497.6	0.228946	0.228946	0.0376577	0.0376577	-0.620655	0.385334	0.385334	15	0.140105	-26497.5	0.140105	0.140105	2.39097	2.39097	0.273584	-26497.5	0.273584	0.273584	1.42925	1.42925	0.0442657	1.05025	1.05025	18	0.14414	-26497.5	0.14414	0.14414	2.2638	2.2638	0.217039	-26497.6	0.217039	0.217039	-0.141169	1.39898
MRTM	-26623	-26622.9	-3.14033	2.70641	28	1.24984	-26622.5	1.57047	1.56153	12.6793	12.6793	0.130275	-26622.8	1.3977	0.130275	1.92141	1.92141	-7.61757	-4.47724	4.47724	691	0.546252	-26622.5	0.899836	0.899836	11.9156	11.9156	0.114329	-26622.8	1.57876	1.45735	2.44218	2.44218	-6.3331	-3.19276	3.19276	36	0.667549	-26622.4	1.92763	1.06842	13.7125	13.7125	0.307061	-26622.5	1.53505	0.347721	8.69891	1.87322
MS4O	-28390.1	-28390.1	-0.521333	2.17572	4	0.14145	-28389.8	0.14145	0.14145	5.34199	5.34199	0.132227	-28389.8	0.132227	0.132227	5.32942	5.32942	0.508765	1.0301	1.0301	14	0.365346	-28389.9	0.365346	0.365346	3.9642	3.9642	1.10301	-28389.8	2.00041	1.10301	4.6916	4.6916	1.24873	1.77007	1.77007	16	0.171426	-28389.9	0.731425	0.171426	4.9347	4.9347	0.674558	-28389.9	0.674558	0.674558	4.13846	0.274907
MS9H	-32149.6	-32149.5	-2.98073	2.09828	13	0.673908	-32149.4	0.673908	0.673908	3.90553	3.90553	0.273504	-32149.4	1.96098	0.342706	2.02956	2.02956	1.10475	4.08548	4.08548	114	0.45525	-32149.4	0.634693	0.45525	5.10776	5.10776	0.23795	-32149.4	0.469434	0.469434	2.35548	2.35548	0.228454	3.20918	3.20918	33	0.750445	-32149.5	1.76158	0.750445	3.69953	3.69953	0.307819	-32149.4	2.00251	0.556389	2.02601	-1.30721
MSDL	-33482.1	-33481.9	-3.03155	2.0554	16	0.764197	-33481.6	1.04142	0.806366	10.8411	10.8411	0.706548	-33481.9	1.05477	1.03582	2.27512	2.27512	-5.53446	-2.50291	2.50291	227	0.396758	-33482.2	0.975406	0.396758	-3.70992	3.70992	0.270707	-33481.5	1.58117	1.11165	9.31396	9.31396	16.0554	19.087	19.087	91	0.356327	-33481.9	0.917403	0.917403	4.96143	4.96143	0.203914	-33482	1.23404	0.64431	-0.746311	2.6762
MSGH	-28964.6	-28964.6	0.156325	2.12687	5	0.121358	-28964.6	0.121358	0.121358	-0.526895	0.526895	0.0925887	-28964.6	0.0925887	0.0925887	-0.245647	0.245647	0.124924	-0.0314008	0.0314008	38	0.224915	-28964.6	1.1527	0.224915	0.000720859	0.000720859	0.116852	-28964.6	0.18266	0.116852	0.464493	0.464493	0.307447	0.151123	0.151123	14	0.208906	-28964.6	0.208906	0.208906	-0.45706	0.45706	0.202495	-28964.7	0.202495	0.202495	-0.451972	0.151236
MSOZ	-42429.5	-42429.4	-2.74767	3.34146	15	0.153071	-42429.6	0.153071	0.153071	-0.766821	0.766821	0.307899	-42429.4	2.02793	0.307899	0.635865	0.635865	4.15035	6.89802	6.89802	198	0.30178	-42429.5	0.30178	0.30178	0.825977	0.825977	0.29761	-42429.4	2.00353	1.79791	1.16505	1.16505	3.08674	5.83441	5.83441	55	1.0347	-42429.1	1.97933	1.97933	8.97683	8.97683	0.340367	-42429.4	1.79838	0.340367	0.39284	5.83632
MSUU	-26294.2	-26294.1	-1.64738	2.48128	16	0.239333	-26294.2	0.239333	0.239333	0.118679	0.118679	0.233796	-26294	1.50101	0.233796	2.21408	2.21408	3.74278	5.39016	5.39016	130	0.270934	-26294.1	0.931844	0.270934	0.585142	0.585142	0.277148	-26294	2.34076	1.53831	2.33222	2.33222	3.39445	5.04183	5.04183	44	0.16784	-26294.2	0.16784	0.16784	-0.339678	0.339678	0.184126	-26294	2.44256	1.42083	1.60741	-3.59446
MSWF	-28144.9	-28144.8	-0.773842	2.28969	12	0.177775	-28144.8	2.03998	0.823224	2.6986	2.6986	0.0861795	-28144.9	0.688338	0.0861795	-2.01429	2.01429	-3.93905	-3.16521	3.16521	149	0.299466	-28144.7	0.713125	0.713125	3.24643	3.24643	0.114857	-28144.9	1.16641	0.554334	-2.18714	2.18714	-4.65973	-3.88589	3.88589	29	0.266301	-28144.7	0.710235	0.710235	4.37628	4.37628	0.137727	-28144.9	0.137727	0.137727	-2.62061	6.22304
MSZV	-37153.6	-37153.9	7.73232	2.15602	28	1.06424	-37153.2	1.26055	1.26055	8.04597	8.04597	0.504996	-37153.7	0.504996	0.504996	4.59897	4.59897	-11.1793	-18.9116	18.9116	775	0.575052	-37153.5	1.23488	1.23488	0.816261	0.816261	0.225459	-37153.6	1.75301	0.248152	6.96727	6.96727	-1.58132	-9.31364	9.31364	91	0.368647	-37153.4	1.3609	1.25946	3.56197	3.56197	0.398414	-37153.7	0.552034	0.398414	4.41194	6.88235
MT8Z	-31503.3	-31503.2	-3.48066	0.911629	16	0.385058	-31503.4	1.18994	0.385058	-1.60532	1.60532	0.759004	-31503.4	1.37812	0.759004	-5.08598	5.08598	0	3.48066	3.48066	196	0.546959	-31503.4	1.29101	1.23188	-0.647707	0.647707	0.430026	-31503.2	1.17857	1.1664	-1.42676	1.42676	2.70161	6.18227	6.18227	58	0.331142	-31503.4	1.1626	0.331142	-1.92824	1.92824	0.453057	-31503.3	1.3387	0.645058	-1.85167	-3.55723
MT9I	-35674.3	-35674.2	-3.32747	1.81614	16	1.64941	-35674.3	1.74289	1.64941	1.23862	1.23862	0.599086	-35674.2	1.68887	0.81522	0.275127	0.275127	2.36398	5.69145	5.69145	222	0.728815	-35674.3	1.96076	1.7023	0.476622	0.476622	0.352658	-35674.3	1.62845	0.782673	-3.45497	3.45497	-0.604123	2.72335	2.72335	132	0.820236	-35674.4	1.61104	1.61104	-1.63792	1.63792	0.514075	-35674.4	0.858285	0.72389	-6.06654	1.10114
MTGM	-36717.4	-36717.7	8.15033	2.21511	29	1.1028	-36717.1	1.30915	1.25713	7.2425	7.2425	0.426385	-36717.2	0.524263	0.524263	13.6653	13.6653	-1.72748	-9.87781	9.87781	775	0.386959	-36717.3	1.34905	1.31405	2.86895	2.86895	0.218942	-36717	0.549994	0.515357	16.8245	16.8245	5.80526	-2.34507	2.34507	99	0.687168	-36717.1	1.26625	1.26625	7.92004	7.92004	0.263907	-36717.5	0.584964	0.3743	5.4221	10.6483
MTL8	-24924	-24923.8	-3.94266	2.02	8	0.24098	-24924	0.24098	0.24098	-0.209051	0.209051	0.394784	-24924	1.17858	0.394784	-3.69765	3.69765	0.454065	4.39673	4.39673	153	0.114556	-24923.9	0.145805	0.145805	0.805376	0.805376	0.0920542	-24923.8	1.13056	0.407319	-0.099766	0.099766	3.03752	6.98018	6.98018	27	0.477375	-24923.8	1.55023	0.477375	3.71815	3.71815	0.101351	-24923.8	0.414485	0.414485	-0.0698278	-0.154687
MTLQ	-25987.9	-25987.9	0.00284637	2.47948	6	0.391017	-25988	0.397032	0.391017	-1.85034	1.85034	0.384979	-25988	0.964561	0.384979	-2.0752	2.0752	-0.227706	-0.230552	0.230552	43	0.0675969	-25988	1.05794	0.370335	-0.238674	0.238674	0.0582761	-25988	0.961456	0.872225	-0.452649	0.452649	-0.216821	-0.219668	0.219668	11	0.135055	-25988	1.02778	0.135055	-1.13473	1.13473	0.0899201	-25988	0.38479	0.0899201	-0.892549	-0.239338
MTPB	-28492.9	-28492.9	0.280251	3.41737	14	0.369159	-28492.9	0.369159	0.369159	0.930736	0.930736	0.142195	-28492.8	1.61903	0.142195	3.42814	3.42814	2.21716	1.9369	1.9369	177	1.2854	-28492.5	2.20202	2.20202	8.65686	8.65686	0.118469	-28492.8	1.59189	0.118469	3.68353	3.68353	-5.25359	-5.53384	5.53384	49	1.07447	-28492.5	2.12609	2.12609	9.63717	9.63717	0.175779	-28492.7	1.55791	0.175779	4.23585	5.68157
MTU7	-48496	-48496.1	0.510207	2.14354	7	0.49927	-48495.9	0.49927	0.49927	3.65862	3.65862	0.55408	-48495.8	1.52174	0.55408	7.21507	7.21507	3.04623	2.53603	2.53603	55	0.268426	-48496	2.24466	0.268426	0.730581	0.730581	0.25417	-48496	0.25417	0.25417	1.02054	1.02054	-0.220244	-0.730451	0.730451	29	0.11588	-48496	0.11588	0.11588	-0.0500676	0.0500676	0.185858	-48496.1	0.185858	0.185858	-0.0247445	0.484884
MTUQ	-45188.8	-45188.7	-1.41359	2.18678	31	0.353053	-45188.8	2.31192	0.353053	-0.299025	0.299025	0.464277	-45188.7	1.03702	0.703093	0.447388	0.447388	2.16	3.5736	3.5736	788	0.424323	-45188.7	1.91972	1.75135	2.42317	2.42317	0.534862	-45188.6	2.07235	1.0282	2.18935	2.18935	1.17976	2.59336	2.59336	45	0.583271	-45188.3	1.61566	1.20068	11.9251	11.9251	0.709857	-45188.5	1.8316	1.05997	6.74627	3.76522
MTVT	-33351.3	-33351.3	0.89812	2.17808	27	0.443216	-33351.1	0.904827	0.443216	2.46774	2.46774	0.294675	-33351.1	1.91511	1.89058	4.2407	4.2407	0.874841	-0.0232789	0.0232789	643	0.0813617	-33351.1	0.951657	0.950476	2.72396	2.72396	0.0712244	-33351.1	1.97429	1.97429	4.93425	4.93425	1.31217	0.414048	0.414048	62	0.0884397	-33351.2	1.12986	0.0884397	2.3929	2.3929	0.185791	-33351.1	1.98583	0.302708	4.22535	-0.93433
MU03	-28177.3	-28177.4	2.24058	2.06718	12	0.441405	-28177.3	1.92107	0.550575	-0.80662	0.80662	0.201996	-28177.5	0.620473	0.201996	-1.90603	1.90603	-3.33999	-5.58057	5.58057	100	0.0957326	-28177.3	2.12804	2.03542	-1.03305	1.03305	0.215237	-28177.6	0.549526	0.323497	-5.41985	5.41985	-6.62738	-8.86796	8.86796	19	0.591112	-28177.1	1.47468	0.594951	2.85114	2.85114	0.310383	-28177.5	0.665761	0.310383	-2.2902	7.38192
MU06	-36301.3	-36301.2	-1.22238	2.56588	31	1.14046	-36301.1	1.14046	1.14046	2.85861	2.85861	0.680544	-36301.1	0.680544	0.680544	2.11571	2.11571	0.479479	1.70186	1.70186	453	0.817519	-36301.1	2.06352	1.30825	4.51714	4.51714	0.102296	-36301.1	0.126464	0.126464	2.54238	2.54238	-0.752386	0.469992	0.469992	106	0.773147	-36301.2	0.773147	0.773147	2.44889	2.44889	0.361875	-36301.1	0.682561	0.361875	1.66099	-0.434485
MU1U	-42608.3	-42608.3	0.556737	1.99215	13	0.877931	-42608.3	0.877931	0.877931	-0.33871	0.33871	0.74122	-42608.3	2.05621	0.74122	1.18338	1.18338	0.965355	0.408618	0.408618	194	0.22451	-42608.2	0.373313	0.373313	1.94225	1.94225	0.0900038	-42608.3	1.91996	0.0939296	1.60653	1.60653	-0.892457	-1.44919	1.44919	64	0.260159	-42608.3	1.45749	1.11413	0.454997	0.454997	0.18976	-42608.3	1.78494	0.844687	1.17058	-0.158848
MU26	-31204.9	-31204.9	0.215781	1.91222	5	0.0660352	-31204.6	0.0660352	0.0660352	5.71505	5.71505	0.59251	-31204.6	0.824671	0.59251	6.31456	6.31456	0.383729	0.167948	0.167948	27	0.252029	-31204.6	0.699949	0.588538	7.24013	7.24013	0.477235	-31204.6	2.27814	0.678846	7.32837	7.32837	-0.127542	-0.343323	0.343323	11	0.164977	-31204.7	0.164977	0.164977	5.37799	5.37799	0.363387	-31204.6	1.00634	0.363387	6.64876	-1.05499
MU75	-36301.2	-36301.2	0.448774	2.00752	30	1.37074	-36301	1.70181	1.70181	4.18712	4.18712	1.2073	-36301	2.32606	1.34216	4.63589	4.63589	0	-0.448774	0.448774	345	1.32615	-36301.1	1.32615	1.32615	3.39976	3.39976	1.23425	-36301	2.2082	2.16219	6.2827	6.2827	2.43416	1.98539	1.98539	107	1.2888	-36301.1	1.2888	1.2888	2.84261	2.84261	1.32005	-36301.1	2.27641	1.53101	3.90417	-0.612782
MU86	-31113.8	-31113.8	0.153463	2.02178	31	0.253088	-31113.7	1.8454	1.29157	3.30813	3.30813	0.544892	-31113.7	1.44169	0.750296	2.81601	2.81601	-0.645583	-0.799046	0.799046	409	0.408914	-31113.7	1.72	0.863585	2.47817	2.47817	0.251083	-31113.7	1.66626	0.812331	3.46717	3.46717	0.835531	0.682068	0.682068	51	0.769991	-31113.6	0.813432	0.813432	5.14771	5.14771	0.430638	-31113.7	0.795032	0.699358	2.96405	2.33712
MU8I	-31113.8	-31113.9	0.305194	2.30812	29	0.565873	-31113.7	1.64547	1.26907	3.33904	3.33904	0.538286	-31113.7	1.08305	0.905465	3.24027	3.24027	-0.403964	-0.709159	0.709159	439	0.248393	-31113.5	1.55582	1.43158	7.67421	7.67421	0.523232	-31113.7	1.87203	1.68291	3.62841	3.62841	-4.351	-4.65619	4.65619	47	0.720202	-31113.7	1.85705	0.72439	3.13772	3.13772	0.751646	-31113.7	1.34129	1.34129	3.17936	0.263556
MU8Y	-31113.9	-31113.8	-1.57038	2.08414	29	0.573579	-31113.7	1.9327	1.9327	5.54274	5.54274	1.18223	-31113.7	1.67924	1.67924	2.82115	2.82115	-1.15121	0.419174	0.419174	478	0.543636	-31113.7	1.88623	1.71249	5.72663	5.72663	0.523924	-31113.7	2.09611	1.68849	3.10335	3.10335	-1.05289	0.517486	0.517486	72	0.208243	-31113.8	2.24951	0.208243	1.96446	1.96446	0.74242	-31113.7	1.74067	1.00389	4.00135	-3.60727
MUDV	-45612.5	-45612.5	0.102095	2.22036	4	0.472812	-45612.3	0.472812	0.472812	4.11225	4.11225	0.295697	-45612.3	0.295697	0.295697	4.15332	4.15332	-0.0610219	-0.163117	0.163117	6	0.316516	-45612.3	0.791125	0.316516	4.67901	4.67901	0.311498	-45612.3	0.311498	0.311498	4.38793	4.38793	-0.393174	-0.495269	0.495269	9	0.299487	-45612.3	0.758192	0.299487	4.29081	4.29081	0.237876	-45612.3	0.884402	0.237876	4.37302	0.0198794
MUES	-34243.5	-34243.5	-1.67331	2.12354	14	0.470746	-34243	0.761247	0.470746	11.2405	11.2405	0.425707	-34243	0.71404	0.606539	10.5476	10.5476	0.980447	2.65376	2.65376	209	0.476455	-34243.2	0.914281	0.914281	8.33777	8.33777	0.120576	-34243.2	0.706248	0.120576	5.72499	5.72499	-0.939472	0.733839	0.733839	77	0.576749	-34243	2.2004	0.803372	12.7414	12.7414	0.283599	-34242.9	0.627605	0.457812	13.1344	-2.06639
MUGI	-38137.6	-38137.6	-0.0476655	2.26736	14	0.106662	-38137.8	0.106662	0.106662	-3.89576	3.89576	0.409559	-38137.8	0.409559	0.409559	-3.78723	3.78723	0.156192	0.203858	0.203858	171	0.282807	-38137.8	0.336081	0.336081	-3.06992	3.06992	0.54106	-38137.5	2.22952	1.72825	1.94122	1.94122	5.0588	5.10646	5.10646	9	0.252503	-38137.8	0.252503	0.252503	-3.58968	3.58968	0.638648	-38137.6	0.829617	0.638648	-0.299784	-3.33756
MUNQ	-32122.5	-32122.5	-0.0558544	2.31993	16	0.434259	-32122.5	0.434259	0.434259	-1.01942	1.01942	0.365958	-32122.5	1.54517	0.365958	-0.195962	0.195962	0.879311	0.935165	0.935165	167	0.533498	-32122.4	0.922255	0.922255	1.03175	1.03175	0.363089	-32122.4	1.69811	1.23233	1.18514	1.18514	0.209247	0.265102	0.265102	45	0.498587	-32122.2	0.99481	0.99481	6.4749	6.4749	0.401419	-32122.1	0.436546	0.436546	7.43359	-1.01454
MUTV	-29953.9	-29953.8	-1.52153	2.33339	16	0.383129	-29953.8	2.10907	1.41026	2.13693	2.13693	0.56344	-29953.9	1.63272	0.56344	-2.1899	2.1899	-2.80531	-1.28378	1.28378	162	0.269106	-29953.9	0.524617	0.524617	0.655614	0.655614	0.547786	-29953.9	1.36332	0.547786	-1.95717	1.95717	-1.09125	0.430279	0.430279	32	0.254493	-29953.9	0.608524	0.608524	-0.147307	0.147307	0.538754	-29953.9	2.30015	0.538754	-2.44428	0.775445
MUU0	-37683.1	-37683.7	14.3927	2.12579	15	0.780849	-37683.2	0.99732	0.99732	-3.27858	3.27858	0.112493	-37683.7	0.112493	0.112493	0.788217	0.788217	-10.3259	-24.7187	24.7187	216	0.751785	-37683.2	1.74183	1.74183	-1.42248	1.42248	0.588033	-37683.3	0.906634	0.853007	10.8512	10.8512	-2.11907	-16.5118	16.5118	71	0.680293	-37683.3	1.30416	1.06295	-3.91448	3.91448	0.579536	-37683.4	0.991627	0.601833	7.54483	2.93343
MUVF	-36232.9	-36232.8	-2.03061	2.01483	27	1.5831	-36232.6	2.35649	1.58877	7.27748	7.27748	0.897865	-36232.6	1.06545	1.06545	6.10361	6.10361	0.856738	2.88735	2.88735	508	1.38556	-36232.6	2.33757	2.29528	8.0945	8.0945	0.908254	-36232.5	2.40247	1.01339	6.57342	6.57342	0.509532	2.54015	2.54015	31	1.48054	-36232.4	2.41103	2.22091	11.9584	11.9584	0.971723	-36232.5	1.13796	0.971723	6.49486	3.43294
MUWB	-35253.4	-35253.7	6.58871	2.31699	31	0.470292	-35253.7	1.53718	0.542592	-5.81422	5.81422	0.271897	-35253.4	1.86469	0.500409	6.82832	6.82832	6.05383	-0.534882	0.534882	651	0.228274	-35253.4	2.36244	0.722685	1.27803	1.27803	0.23408	-35253.4	0.708397	0.708397	6.84259	6.84259	-1.02415	-7.61286	7.61286	107	0.435019	-35253.6	1.60093	1.29654	-4.82088	4.82088	0.237058	-35253.4	1.90184	0.601182	7.33764	-5.56981
MUWM	-34414.6	-34414.6	-1.14903	2.7202	16	0.525645	-34414.8	0.525645	0.525645	-3.23744	3.23744	0.996074	-34414.7	1.77005	0.996074	-2.45081	2.45081	1.93567	3.0847	3.0847	186	0.399861	-34414.7	1.09021	0.792483	-0.250043	0.250043	0.815709	-34414.6	1.62723	1.62723	0.0869551	0.0869551	1.48603	2.63507	2.63507	124	0.599014	-34414.7	1.5456	0.705491	-0.148726	0.148726	0.765011	-34414.7	1.71646	1.6808	-2.32146	1.0237
MUYM	-33187.1	-33186.9	-4.37555	2.76011	15	1.51057	-33186.6	1.91786	1.91786	10.7202	10.7202	0.175708	-33186.8	0.175708	0.175708	1.05645	1.05645	-5.28821	-0.91266	0.91266	215	0.446678	-33186.8	0.446678	0.446678	5.14192	5.14192	0.382123	-33186.8	2.47255	0.382123	1.64894	1.64894	0.882565	5.25811	5.25811	106	1.18029	-33186.8	2.19987	2.19987	6.93711	6.93711	0.287511	-33186.8	0.287511	0.287511	0.982101	1.57946
MVHS	-59384.7	-59384.6	-2.71859	3.20074	32	0.425437	-59384.7	0.425437	0.425437	-0.108499	0.108499	1.55811	-59384.7	1.71257	1.55811	-2.05757	2.05757	0.769516	3.4881	3.4881	782	1.21646	-59384.1	2.45	2.33998	14.071	14.071	0.49883	-59384.2	0.728307	0.728307	7.98348	7.98348	-3.36892	-0.650336	0.650336	102	1.53304	-59384.2	2.40111	2.30246	12.6014	12.6014	1.09612	-59384.2	1.27499	1.27499	10.1347	-0.251886
MVJQ	-29047.2	-29047.1	-3.11467	2.05117	7	1.81854	-29047	1.81992	1.81854	4.52348	4.52348	0.191224	-29047	2.23092	0.191224	0.463432	0.463432	-0.945372	2.1693	2.1693	35	0.692334	-29047.1	2.16455	1.77569	2.9829	2.9829	0.427679	-29047.4	1.99047	0.427679	-7.68385	7.68385	-7.55208	-4.43741	4.43741	8	1.36105	-29047	1.71909	1.36105	5.29399	5.29399	0.413111	-29047.4	0.616856	0.413111	-8.05048	10.2298
MVM3	-36480.1	-36480.1	0.00353914	2.37447	3	0.10653	-36479.9	0.10653	0.10653	2.52317	2.52317	0.107758	-36479.9	0.107758	0.107758	2.50928	2.50928	-0.0174295	-0.0209686	0.0209686	6	0.419232	-36479.9	0.419232	0.419232	4.09063	4.09063	0.239901	-36479.9	0.239901	0.239901	3.27936	3.27936	-0.81481	-0.818349	0.818349	11	0.0874498	-36480	0.0874498	0.0874498	2.21136	2.21136	0.245391	-36479.9	0.245391	0.245391	2.80395	-0.58905
MVN8	-57859.8	-57859.2	-12.8763	2.85578	15	0.139415	-57859.7	0.139415	0.139415	1.06726	1.06726	1.51044	-57859	2.77177	1.62914	5.8102	5.8102	17.6192	30.4955	30.4955	220	0.761966	-57859.5	0.761966	0.761966	5.70668	5.70668	0.588952	-57858.8	2.40101	2.34623	10.5132	10.5132	17.6828	30.559	30.559	74	1.26118	-57859.6	1.26118	1.26118	2.88022	2.88022	0.670659	-57858.9	2.45832	2.03973	6.67618	-16.6722
MVOR	-34457.8	-34458.1	7.82595	2.14468	32	0.780589	-34458.1	2.2326	0.780589	-6.56573	6.56573	0.263912	-34458.2	0.263912	0.263912	-1.22696	1.22696	-2.48718	-10.3131	10.3131	578	0.153612	-34457.8	2.10301	2.08399	-0.651486	0.651486	0.37011	-34458.2	1.37718	1.37437	-0.640195	0.640195	-7.81466	-15.6406	15.6406	92	0.160515	-34457.8	1.36865	0.755826	-0.92764	0.92764	0.67975	-34458.1	1.29444	0.67975	0.580471	6.31784
MVOZ	-28629.3	-28629.1	-3.69886	2.11136	8	0.505496	-28629.1	0.505496	0.505496	4.29976	4.29976	1.55821	-28629.1	1.55821	1.55821	0.343866	0.343866	-0.257029	3.44183	3.44183	61	0.759234	-28628.7	1.59028	0.936364	12.3598	12.3598	0.22127	-28629	0.794187	0.22127	3.69188	3.69188	-4.96903	-1.27017	1.27017	48	0.864007	-28628.7	1.28413	0.934599	12.2741	12.2741	1.17361	-28628.4	1.43354	1.43354	15.5643	-6.98904
MVPS	-32897.8	-32897.8	-0.836041	3.62812	24	0.275992	-32897.8	0.275992	0.275992	0.630541	0.630541	0.242965	-32897.6	1.91007	0.345474	2.56852	2.56852	2.77402	3.61006	3.61006	457	0.58627	-32897.7	0.58627	0.58627	1.52161	1.52161	0.193154	-32897.6	2.13314	1.60156	3.54594	3.54594	2.86036	3.6964	3.6964	61	1.32636	-32897.6	1.78011	1.78011	4.58914	4.58914	0.321464	-32897.6	1.6208	0.321464	2.84246	0.910635
MVU3	-25142.8	-25142.6	-4.33936	2.12483	15	0.933294	-25142.4	1.38129	0.933294	8.28559	8.28559	0.567478	-25142.3	0.62027	0.62027	7.23754	7.23754	3.29131	7.63068	7.63068	215	0.466941	-25142.7	0.466941	0.466941	2.28963	2.28963	0.359835	-25142.3	1.25757	1.04633	7.00551	7.00551	9.05524	13.3946	13.3946	109	0.910269	-25142.3	1.82104	1.82104	9.84066	9.84066	0.459825	-25142.3	0.760005	0.574611	6.9985	-1.4972
MVX2	-34551.5	-34551.4	-2.43657	2.23402	16	0.959256	-34551.6	0.959256	0.959256	-2.03497	2.03497	0.895282	-34551.4	2.03331	0.895282	0.0425258	0.0425258	4.51407	6.95064	6.95064	232	0.874637	-34551.3	0.920434	0.920434	5.37253	5.37253	0.699561	-34551.1	1.93543	1.18679	6.34987	6.34987	3.41392	5.85049	5.85049	79	1.14871	-34551.4	1.14871	1.14871	1.81889	1.81889	0.377029	-34551.2	1.33884	1.12665	4.94059	-5.55827
MW08	-35576.7	-35577.1	8.03529	2.05413	16	1.04574	-35577.1	1.04574	1.04574	-9.10332	9.10332	0.382558	-35576.6	0.434547	0.382558	12.1544	12.1544	13.2225	5.18717	5.18717	240	0.870597	-35576.9	0.870597	0.870597	-3.66249	3.66249	0.50225	-35576.8	0.947267	0.909209	6.38036	6.38036	2.00755	-6.02774	6.02774	78	0.889646	-35576.7	2.07682	1.03579	0.841384	0.841384	0.579719	-35576.7	0.611566	0.611566	9.08306	-0.206386
MW6Y	-34149.8	-34149.9	0.839592	2.24452	19	1.93956	-34149.9	1.99327	1.99327	-2.47139	2.47139	0.194395	-34150	0.632168	0.194395	-2.26549	2.26549	-0.633689	-1.47328	1.47328	442	0.267138	-34150	0.267138	0.267138	-3.1673	3.1673	0.223133	-34149.9	0.65409	0.623461	-0.16101	0.16101	2.1667	1.32711	1.32711	22	0.397644	-34150	0.397644	0.397644	-3.08774	3.08774	0.365168	-34149.9	2.15099	0.479595	-0.0499549	-2.19819
MW7C	-32135.3	-32135.3	-0.387134	2.70215	17	1.83033	-32135.5	1.83033	1.83033	-3.17639	3.17639	0.122766	-32135.4	0.122766	0.122766	-2.93363	2.93363	0.629893	1.01703	1.01703	382	0.545335	-32135.4	1.845	0.57576	-2.25346	2.25346	0.0822889	-32135.4	2.1168	0.0822889	-2.91543	2.91543	-0.274832	0.112302	0.112302	25	0.666453	-32135.5	0.666453	0.666453	-3.35352	3.35352	0.152187	-32135.4	1.91561	0.152187	-2.7082	-1.03246
MW7D	-32135.3	-32135.3	-0.0133283	2.56674	21	0.372998	-32135.4	2.08291	0.372998	-2.90322	2.90322	0.135418	-32135.4	0.616423	0.135418	-2.93147	2.93147	-0.0149235	-0.00159528	0.00159528	407	0.298767	-32135.4	0.298767	0.298767	-3.50649	3.50649	0.133631	-32135.4	2.18017	2.18017	-2.77876	2.77876	0.741053	0.754381	0.754381	22	0.747944	-32135.3	2.41152	1.97434	-0.36416	0.36416	0.171688	-32135.4	0.171688	0.171688	-3.14304	2.76555
MW7G	-27955.6	-27955.5	-2.35478	2.50038	25	1.68425	-27955.6	1.98215	1.68425	0.475824	0.475824	0.157242	-27955.6	1.74779	1.74779	-1.08367	1.08367	0.795286	3.15006	3.15006	501	0.296838	-27955.6	0.296838	0.296838	-1.01655	1.01655	0.0684692	-27955.5	1.69748	1.66462	-1.04449	1.04449	2.32684	4.68162	4.68162	34	1.65455	-27955.6	2.02318	1.65455	0.190094	0.190094	0.272607	-27955.5	1.68805	0.637246	-0.26541	-1.89927
MW7H	-29019.7	-29019.7	-0.136728	2.58545	10	1.86527	-29019.7	2.21083	1.86527	-1.50707	1.50707	0.100963	-29019.8	0.100963	0.100963	-2.2693	2.2693	-0.625498	-0.488771	0.488771	99	0.498802	-29019.7	0.565144	0.55483	-1.49978	1.49978	0.110178	-29019.8	2.13905	0.110178	-1.97053	1.97053	-0.334022	-0.197294	0.197294	20	0.530177	-29019.8	1.52884	0.530177	-2.38318	2.38318	0.131453	-29019.8	0.131453	0.131453	-2.5954	0.0754967
MW7I	-32135.4	-32135.3	-2.34338	2.91751	26	0.610825	-32135.4	0.610825	0.610825	-1.33114	1.33114	0.0490626	-32135.3	2.29966	0.0490626	-1.23514	1.23514	2.43938	4.78276	4.78276	483	0.513216	-32135.4	0.513216	0.513216	-0.832622	0.832622	0.122383	-32135.3	2.23699	2.18816	-0.311564	0.311564	2.86444	5.20782	5.20782	37	2.07298	-32135.4	2.16571	2.07298	-0.0294596	0.0294596	0.153828	-32135.3	2.13469	0.153828	-1.42585	-0.946991
MW7L	-32135.3	-32135.2	-0.912364	2.33644	26	0.181084	-32135.3	0.615485	0.181084	-0.582766	0.582766	0.0931789	-32135.3	0.439854	0.0931789	-2.23284	2.23284	-0.737705	0.174659	0.174659	541	0.0713541	-32135.3	1.60654	1.49442	-0.336995	0.336995	0.166267	-32135.3	2.46226	2.36792	-1.61738	1.61738	-0.36802	0.544344	0.544344	55	0.206763	-32135.4	0.671541	0.206763	-1.68385	1.68385	0.223465	-32135.3	0.494511	0.223465	-2.08724	-0.508971
MW8U	-47093	-47092.8	-3.91645	3.17845	30	1.2566	-47092.8	2.24009	1.2566	3.61322	3.61322	0.730763	-47092.8	1.79017	1.38845	0.301665	0.301665	0.60489	4.52134	4.52134	700	0.802744	-47092.5	2.86774	1.48701	10.0431	10.0431	0.698892	-47092.3	1.30491	1.3024	10.6512	10.6512	4.52462	8.44107	8.44107	100	0.498402	-47092.7	1.69982	1.55045	5.95956	5.95956	0.775218	-47092.5	1.81047	1.39707	7.37053	-5.32743
MWAP	-32309.5	-32309.5	-0.420097	2.43645	31	0.104343	-32309.5	0.104343	0.104343	1.47637	1.47637	0.455216	-32309.3	2.45792	0.570449	5.30202	5.30202	4.24575	4.66584	4.66584	741	0.280848	-32309.4	0.403228	0.280848	2.31276	2.31276	0.0887377	-32309.3	2.50905	2.44343	4.623	4.623	2.73033	3.15043	3.15043	83	0.465244	-32309.5	0.465244	0.465244	0.952827	0.952827	0.226031	-32309.3	2.45664	0.226031	3.89814	-3.36541
MWAU	-32746.1	-32746.1	-1.05848	2.3591	30	0.154149	-32746	0.154149	0.154149	1.7186	1.7186	0.203182	-32745.9	1.97798	0.203182	4.60683	4.60683	3.94671	5.00519	5.00519	707	0.11956	-32746	0.11956	0.11956	1.97542	1.97542	0.0853893	-32745.9	2.40003	2.40003	4.57489	4.57489	3.65795	4.71643	4.71643	74	0.142256	-32746.1	0.142256	0.142256	1.23445	1.23445	0.213043	-32745.8	2.42793	0.427981	6.34981	-6.17384
MWDD	-28882.2	-28882.1	-3.94337	1.27906	16	0.746373	-28881.8	1.10507	0.930687	9.9467	9.9467	0.542266	-28882	1.07316	0.542266	2.35971	2.35971	-3.64362	0.299744	0.299744	226	0.326361	-28882.1	1.19235	0.326361	4.29605	4.29605	0.25144	-28882	0.707166	0.707166	2.88697	2.88697	2.53429	6.47766	6.47766	110	0.426702	-28881.9	1.32744	0.721276	9.02834	9.02834	0.3107	-28881.7	0.719845	0.719845	8.84415	-3.75918
MWJK	-35186.3	-35186.4	2.06041	2.60894	29	0.619459	-35186.6	0.619459	0.619459	-5.77716	5.77716	0.713593	-35186.5	1.37772	1.37772	-1.62548	1.62548	2.09128	0.0308699	0.0308699	772	0.196118	-35186.3	0.590257	0.560926	0.333841	0.333841	0.790119	-35186.3	2.78906	2.04639	3.48045	3.48045	1.0862	-0.974206	0.974206	105	0.255358	-35186.4	0.387632	0.387632	-0.0661223	0.0661223	1.07872	-35186.2	2.06263	1.43292	4.67351	-2.67923
MWNH	-37099.3	-37099.5	4.91776	2.00148	32	0.252552	-37098.8	1.60351	0.641154	11.2342	11.2342	0.39195	-37099	0.547485	0.547485	11.0209	11.0209	-5.13102	-10.0488	10.0488	842	0.129133	-37099.4	1.63776	0.564689	-3.01309	3.01309	0.217937	-37099.3	0.698368	0.698368	4.3572	4.3572	2.45253	-2.46523	2.46523	129	0.448405	-37099	1.60016	0.879675	7.79327	7.79327	0.293297	-37099.4	0.734779	0.443838	3.282	9.42903
MWRO	-34009.7	-34009.6	-2.53463	2.77614	27	0.448061	-34009.7	1.9557	0.448061	-1.20942	1.20942	0.130189	-34009.7	2.27373	0.130189	-2.48423	2.48423	1.25982	3.79446	3.79446	542	0.628735	-34009.7	1.90269	0.702354	-0.649039	0.649039	0.0940726	-34009.7	2.19432	2.18065	-2.2862	2.2862	0.897469	3.4321	3.4321	31	1.73333	-34009.6	1.95568	1.9161	1.15149	1.15149	0.176744	-34009.7	0.176744	0.176744	-2.66952	1.28638
MWUZ	-54123.5	-54123.4	-2.04894	2.08651	30	0.330595	-54123.4	1.58199	0.330595	2.03605	2.03605	0.467354	-54123.4	1.18439	0.983221	1.64453	1.64453	1.65741	3.70635	3.70635	670	0.303213	-54123.4	1.72338	0.793618	3.05946	3.05946	0.205314	-54123.4	1.45725	1.24113	1.53052	1.53052	0.520005	2.56894	2.56894	66	0.38131	-54123.5	0.38131	0.38131	1.32596	1.32596	0.231556	-54123.4	1.24933	0.97604	0.910801	-1.63377
MWXJ	-25693.1	-25693	-3.64114	2.06153	10	0.175795	-25692.8	1.49564	0.175795	7.18375	7.18375	0.748801	-25692.8	0.983446	0.748801	3.53365	3.53365	-0.00895786	3.63218	3.63218	101	0.147792	-25692.8	1.44972	0.147792	7.23635	7.23635	0.120605	-25692.7	1.20991	0.733551	5.18247	5.18247	1.58726	5.2284	5.2284	12	0.258648	-25692.8	1.06219	0.258648	6.99081	6.99081	0.21784	-25692.8	0.983436	0.21784	4.78278	-1.43311
MWY0	-33699.5	-33699.5	0.29442	2.14132	16	0.860468	-33699.5	0.860468	0.860468	-0.00982038	0.00982038	1.03637	-33699.4	1.03637	1.03637	1.24687	1.24687	0.962269	0.667849	0.667849	200	0.540193	-33699.3	1.19229	1.08326	5.04043	5.04043	0.595457	-33699.3	1.28706	1.11089	4.62295	4.62295	-0.711898	-1.00632	1.00632	87	0.854302	-33699.4	0.931573	0.931573	1.75728	1.75728	0.272673	-33699.4	1.06613	0.92707	3.17656	-1.12486
MWY5	-36576.7	-36576.9	3.87756	2.40494	3	0.341653	-36576.6	0.341653	0.341653	2.16446	2.16446	0.312126	-36576.7	0.312126	0.312126	4.46837	4.46837	-1.57365	-5.4512	5.4512	10	0.380806	-36576.6	0.456596	0.380806	3.47111	3.47111	0.256741	-36576.6	0.428394	0.256741	7.05555	7.05555	-0.293122	-4.17068	4.17068	5	0.416551	-36576.7	0.416551	0.416551	1.13256	1.13256	0.378943	-36576.5	0.472411	0.378943	8.64235	-3.63224
MX3K	-23314.6	-23314.6	-0.502964	2.05618	14	0.935058	-23314.3	1.02984	1.02984	5.62257	5.62257	0.607502	-23314.3	1.37584	0.607502	5.08751	5.08751	-0.0320912	0.470873	0.470873	53	0.302429	-23314.5	0.302429	0.302429	1.01205	1.01205	0.129314	-23314.5	1.30869	0.129314	0.722377	0.722377	0.213287	0.716251	0.716251	22	0.527522	-23314.4	1.06087	0.545503	5.26499	5.26499	0.413091	-23314.5	1.37355	0.413091	1.91395	2.84808
MX3L	-35723.5	-35723.3	-2.48656	2.33564	16	2.09075	-35723.5	2.57335	2.09075	-0.725595	0.725595	0.827597	-35723.3	1.95895	1.18604	0.193852	0.193852	3.40601	5.89257	5.89257	155	1.57139	-35723.1	2.04598	1.94231	7.24088	7.24088	0.822864	-35722.8	2.08789	1.87632	12.4146	12.4146	7.6603	10.1469	10.1469	39	1.50719	-35722.6	2.3873	1.98947	18.6932	18.6932	0.663273	-35723.3	2.20602	1.91148	0.371922	15.8347
MX45	-34255.2	-34255.2	-0.114677	2.20841	15	0.689775	-34254.8	2.09558	0.689775	9.52096	9.52096	0.569343	-34254.8	0.569343	0.569343	8.86551	8.86551	-0.540782	-0.426105	0.426105	167	0.165184	-34254.7	2.09063	0.730628	11.4917	11.4917	0.106998	-34254.8	0.557287	0.106998	9.28035	9.28035	-2.09663	-1.98195	1.98195	64	0.2261	-34254.8	2.03468	0.582878	9.21352	9.21352	0.304775	-34254.8	0.566134	0.304775	8.69396	0.404881
MX7G	-35055.1	-35055	-0.346629	2.36935	32	1.81747	-35055	1.81747	1.81747	2.17366	2.17366	0.17646	-35054.9	1.30531	0.17646	2.52593	2.52593	0.6989	1.04553	1.04553	821	0.515374	-35054.7	2.53312	2.4889	7.3692	7.3692	0.091595	-35054.9	1.31718	0.367565	3.39677	3.39677	-3.6258	-3.27917	3.27917	183	0.986444	-35054.6	1.34645	1.34645	10.1484	10.1484	0.207587	-35054.9	1.38674	0.207587	2.48719	7.31454
MX8G	-47560.9	-47560.8	-2.79635	2.77947	31	1.36125	-47560.8	2.15633	1.36125	3.85648	3.85648	0.547959	-47560.7	0.926622	0.753466	3.05399	3.05399	1.99386	4.79022	4.79022	828	1.29307	-47560.7	2.12889	2.12889	4.93907	4.93907	0.452353	-47560.7	1.18682	0.599909	2.30677	2.30677	0.164047	2.9604	2.9604	187	1.73827	-47560.4	3.21551	3.07504	12.5773	12.5773	0.735878	-47560.6	0.944599	0.944599	5.90622	3.87475
MXH9	-40534.2	-40534.3	3.95062	2.41426	16	1.02635	-40534.1	1.97355	1.40561	1.25127	1.25127	0.806969	-40534.1	1.46557	1.46557	5.4874	5.4874	0.285511	-3.66511	3.66511	218	0.723386	-40534.2	2.05144	1.75106	-1.24859	1.24859	0.650873	-40533.9	1.5689	1.1428	9.25621	9.25621	6.55418	2.60356	2.60356	101	1.02835	-40534.2	2.0801	1.14919	-0.00404466	0.00404466	0.616348	-40534	1.70876	1.44044	7.42623	-3.47965
MXHW	-50530.7	-50530.7	1.22749	2.39411	16	1.32388	-50530.6	1.95344	1.32388	1.26271	1.26271	0.324204	-50530.7	0.324204	0.324204	0.0802901	0.0802901	-2.40991	-3.6374	3.6374	215	0.537131	-50530.6	2.20844	2.10282	0.733182	0.733182	0.261278	-50530.7	1.46907	0.261278	0.604409	0.604409	-1.35627	-2.58376	2.58376	99	0.700747	-50530.6	1.81586	1.41478	2.59811	2.59811	0.254055	-50530.7	0.254055	0.254055	-0.106925	3.93252
MXJX	-35996	-35996.6	13.3598	2.84181	30	0.796328	-35996.4	1.74182	0.796328	-8.71097	8.71097	0.610324	-35996.3	1.72781	0.868994	6.66999	6.66999	2.02115	-11.3387	11.3387	765	0.948139	-35996	1.40842	1.15742	0.953441	0.953441	0.624036	-35996.3	1.80744	1.25112	7.25904	7.25904	-7.05421	-20.414	20.414	118	0.779856	-35995.6	1.6825	1.4676	9.92859	9.92859	0.674822	-35996.1	1.10433	1.10433	10.6948	12.5936
MXMZ	-30213.2	-30213.2	0.076763	2.80904	25	0.365889	-30213	0.556783	0.365889	4.24917	4.24917	0.376534	-30213	0.387608	0.376534	3.11163	3.11163	-1.2143	-1.29107	1.29107	280	0.400628	-30212.9	0.920677	0.920677	5.65258	5.65258	0.372034	-30213	0.483209	0.372034	4.41937	4.41937	-1.30998	-1.38674	1.38674	12	0.580038	-30212.8	0.716487	0.580038	7.95585	7.95585	0.621466	-30212.8	0.813229	0.621466	7.80686	0.225761
MXRO	-28419.1	-28418.8	-4.93166	2.32031	20	1.27711	-28418.9	1.27711	1.27711	4.13643	4.13643	0.538202	-28418.9	1.88746	0.538202	-0.0248652	0.0248652	0.770358	5.70201	5.70201	331	0.485875	-28418.9	0.503854	0.485875	4.33044	4.33044	0.513645	-28418.8	2.03522	1.87804	1.47729	1.47729	2.0785	7.01016	7.01016	22	0.525904	-28418.7	1.28198	1.28198	7.68042	7.68042	0.43111	-28418.8	1.84123	0.684971	1.38659	1.36218
MXT3	-33216.6	-33217.1	10.6628	2.43561	30	1.02712	-33216.6	1.20267	1.20267	-0.760466	0.760466	0.82362	-33216.8	1.55159	1.24023	6.49737	6.49737	-3.40494	-14.0677	14.0677	800	0.565382	-33216.6	0.979707	0.979707	-0.154642	0.154642	0.812837	-33216.6	2.2275	0.820481	10.458	10.458	-0.0501191	-10.7129	10.7129	110	1.07034	-33216.5	1.5533	1.5533	1.61973	1.61973	0.819849	-33216.7	1.86371	1.38212	8.29776	3.98475
MXXZ	-33304.8	-33304.8	-1.73703	2.12845	8	0.603199	-33304.6	0.603199	0.603199	5.53286	5.53286	0.949175	-33304.5	1.0832	0.949175	7.1414	7.1414	3.34557	5.08259	5.08259	57	0.442287	-33304.6	1.7871	0.442287	5.12342	5.12342	0.756649	-33304.5	0.916895	0.833212	5.24633	5.24633	1.85994	3.59697	3.59697	38	0.338569	-33304.6	1.71899	0.338569	5.35003	5.35003	0.809535	-33304.4	1.10107	0.860391	7.89127	-4.27827
MY4T	-23046.2	-23046.2	-0.0260811	2.56097	32	0.730791	-23046.2	1.14131	1.0049	-1.7709	1.7709	0.29937	-23046.2	1.00089	0.968049	-0.0761658	0.0761658	1.72082	1.7469	1.7469	598	0.243684	-23046.2	1.49605	0.874132	-0.957718	0.957718	0.236199	-23046.2	1.28013	0.909292	0.0718072	0.0718072	1.05561	1.08169	1.08169	68	0.293602	-23046.3	1.06617	0.293602	-2.74633	2.74633	0.375997	-23046.2	1.18686	0.765653	-0.12089	-2.65152
MY5J	-40349.8	-40349.7	-0.659014	2.14412	4	0.444583	-40349.8	0.444583	0.444583	-0.551193	0.551193	0.257757	-40349.7	0.257757	0.257757	0.714891	0.714891	1.9251	2.58411	2.58411	10	0.437188	-40349.8	0.437188	0.437188	-0.40063	0.40063	0.821683	-40349.6	2.05323	0.821683	2.36258	2.36258	3.42222	4.08124	4.08124	10	0.18995	-40349.8	0.18995	0.18995	-0.625533	0.625533	0.810161	-40349.7	1.53686	0.810161	1.85467	-3.13922
MY81	-29541.4	-29541.3	-2.43687	2.18415	7	1.74986	-29541.4	1.74986	1.74986	1.88299	1.88299	0.642216	-29541.3	0.927328	0.642216	0.163647	0.163647	0.717527	3.15439	3.15439	56	1.61721	-29540.9	2.43122	1.81157	11.2396	11.2396	0.135222	-29541.3	2.30216	1.04562	1.06229	1.06229	-7.74042	-5.30355	5.30355	34	0.842942	-29541.2	1.95205	0.925385	5.17397	5.17397	0.127398	-29541.3	1.6663	0.631134	0.69349	2.04361
MYE5	-27935.5	-27935.5	0.0427834	2.36233	25	0.0792021	-27935.5	0.0792021	0.0792021	0.680446	0.680446	0.0374901	-27935.5	0.0374901	0.0374901	0.911102	0.911102	0.187872	0.145089	0.145089	285	0.0708605	-27935.5	0.0948149	0.0828436	0.977645	0.977645	0.023366	-27935.5	1.59977	1.58006	1.0801	1.0801	0.0596754	0.016892	0.016892	24	0.396374	-27935.4	1.56095	0.396374	1.9091	1.9091	0.104062	-27935.5	0.104062	0.104062	0.835961	1.11592
MYJ4	-31985.9	-31985.9	-0.368485	2.07261	15	0.662158	-31985.7	1.77747	0.662158	3.82539	3.82539	0.614765	-31985.7	0.62761	0.614765	3.54532	3.54532	0.0884192	0.456904	0.456904	163	0.348774	-31985.6	0.959706	0.867819	5.60596	5.60596	0.643393	-31985.7	0.884382	0.728908	3.22488	3.22488	-2.0126	-1.64412	1.64412	52	0.409067	-31985.7	2.03535	1.85408	4.86486	4.86486	0.40175	-31985.7	0.811586	0.603766	3.45326	1.04311
MYNS	-35181.8	-35181.6	-3.41585	3.98557	32	2.36638	-35181.6	2.47007	2.36638	3.7533	3.7533	0.656085	-35181.6	1.54509	0.656085	1.49465	1.49465	1.15719	4.57304	4.57304	779	1.77389	-35181.6	2.13325	2.02634	4.64782	4.64782	0.373496	-35181.4	2.26675	1.68584	4.21477	4.21477	2.9828	6.39865	6.39865	127	1.93646	-35181.6	2.69577	2.69577	4.63802	4.63802	0.637859	-35181.5	1.27083	1.27083	3.25884	-2.03667
MYTD	-29268.8	-29268.7	-2.014	2.28591	28	0.48305	-29268.7	0.48305	0.48305	0.938034	0.938034	0.796699	-29268.6	1.70741	1.68157	1.36985	1.36985	2.44581	4.45982	4.45982	0																64	0.556915	-29268.6	1.55902	1.15868	3.95651	3.95651	0.648179	-29268.5	0.811508	0.810594	3.12083	-1.17832
MYTU	-37569.4	-37569.4	1.03177	2.07832	25	0.750091	-37569.4	1.7933	0.750091	-0.949797	0.949797	0.434403	-37569.4	0.693987	0.434403	0.427049	0.427049	0.345074	-0.686699	0.686699	573	0.624205	-37569.4	1.97062	1.0079	-0.0462876	0.0462876	0.313255	-37569.4	2.02228	2.00863	1.49515	1.49515	0.509663	-0.522109	0.522109	72	0.666723	-37569.4	0.788305	0.788305	-0.0517345	0.0517345	0.342572	-37569.4	2.08666	0.342572	0.43733	0.542708
MZ18	-34066.1	-34066.3	5.83921	2.84584	31	0.608734	-34066.1	1.01393	0.608734	-0.430597	0.430597	1.58035	-34065.8	2.60982	2.28737	12.6777	12.6777	7.26911	1.4299	1.4299	835	0.163227	-34066	0.682751	0.58228	2.19379	2.19379	0.685702	-34065.9	2.7194	2.7194	9.70676	9.70676	1.67376	-4.16546	4.16546	117	0.106911	-34066	0.771122	0.647601	1.18067	1.18067	1.45012	-34065.9	2.62888	2.62888	9.13908	-2.1192
MZKW	-48780.9	-48780.7	-3.72028	2.2656	9	0.251105	-48780.8	1.25068	0.251105	1.64289	1.64289	0.255894	-48780.9	0.255894	0.255894	-3.50285	3.50285	-1.42546	2.29482	2.29482	85	0.171082	-48780.8	1.26173	1.26173	2.83859	2.83859	0.270507	-48780.8	0.274723	0.274723	-2.01465	2.01465	-1.13295	2.58733	2.58733	13	0.219495	-48780.8	1.13932	0.219495	1.31291	1.31291	0.372882	-48780.7	1.52077	0.372882	1.57445	-3.98182
MZM4	-34784.1	-34784.2	1.00068	2.02048	16	0.77194	-34784.1	0.77194	0.77194	1.55593	1.55593	1.66414	-34783.9	1.66414	1.66414	5.83251	5.83251	3.2759	2.27522	2.27522	177	0.473587	-34784	0.473587	0.473587	3.04215	3.04215	0.358807	-34783.9	1.95236	0.737765	6.23489	6.23489	2.19206	1.19138	1.19138	69	0.707418	-34784.1	0.707418	0.707418	1.5139	1.5139	0.416356	-34784	0.622632	0.416356	4.14576	-1.63117
MZP2	-31158.4	-31158.4	-0.324754	2.40945	11	0.156743	-31158.4	0.156743	0.156743	-0.957352	0.957352	0.0726521	-31158.4	1.41067	0.0726521	0.171649	0.171649	1.45375	1.77851	1.77851	181	0.137773	-31158.2	0.139276	0.139276	4.73331	4.73331	0.0632247	-31158.4	1.61502	1.61502	0.236458	0.236458	-4.1721	-3.84735	3.84735	23	0.093978	-31158.5	0.093978	0.093978	-1.2948	1.2948	0.144026	-31158.4	1.56449	0.144026	0.216961	-1.83651
MZUI	-47804.3	-47804.2	-1.76922	2.94461	31	1.96725	-47804.1	2.36616	2.04601	4.64854	4.64854	1.07583	-47804	1.65919	1.41787	6.52233	6.52233	3.64301	5.41223	5.41223	803	1.30244	-47804.1	2.5125	2.00432	5.29052	5.29052	0.807551	-47804.2	0.991425	0.991425	1.63319	1.63319	-1.88811	-0.118889	0.118889	223	1.61541	-47804	2.67276	2.28913	7.09015	7.09015	0.699484	-47803.9	0.815803	0.815803	8.40945	-3.08852
					count	438																																438
					avg						3.61266						3.11181			3.86913																							4.46652
										0.529						0.529				0.529																						0.529						0.529
										0.145299						0.145299				0.307692																						0.110345						0.131034
										1.058						1.058				1.058																						1.058						1.058
										0.350427						0.273504				0.444444																						0.255172						0.248276
										1.587						1.587				1.587																						1.587						1.587
										0.444444						0.384615				0.487179																						0.37931						0.358621
[truncated: 57 more columns]

## Sheet: selected8_nonequilib_MD
		g16										BFGS										LBFGS									CG	CG
md	g16	min0	min1	min2	min3	min4	min5	min6	min7	unassi	BFGS	min0	min1	min2	min3	min4	min5	min6	min7	unassi	LBFGS	min0	min1	min2	min3	min4	min5	min6	min7	unassi	100/100	min0	min1	min2	min3	min4	min5	min6	min7	unassi
figS3c_2	100/100	26	2	66	6	0	0	0	0	0	100/100	26	2	66	6	0	0	0	0	0	100/100	26	2	66	6	0	0	0	0	0	83/100	26	2	66	6	0	0	0	0	0
figS3e_3	100/100	9	17	13	25	36	0	0	0	0	89/100	7	41	15	26	0	0	0	0	11	89/100	7	40	16	26	0	0	0	0	11	100/100	4	31	20	28	0	0	0	0	17
figS3d_3	100/100	57	5	10	28	0	0	0	0	0	100/100	60	2	21	17	0	0	0	0	0	100/100	60	2	21	17	0	0	0	0	0	100/100	60	2	20	18	0	0	0	0	0
figS3c_5	100/100	94	0	6	0	0	0	0	0	0	100/100	94	0	6	0	0	0	0	0	0	100/100	94	0	6	0	0	0	0	0	0	90/100	94	0	6	0	0	0	0	0	0
figS3c_14	98/98	29	35	17	10	7	0	0	0	0	90/100	26	29	17	10	8	0	0	0	10	90/100	26	29	17	10	8	0	0	0	10	96/100	26	29	17	10	8	0	0	0	10
figS3c_12	97/99	17	3	2	11	17	35	9	3	2	97/100	16	4	2	12	16	34	10	3	3	97/100	16	4	2	12	17	34	9	3	3	100/100	16	5	2	12	19	32	7	3	4
figS3b_12	100/100	7	28	36	3	10	16	0	0	0	100/100	7	34	34	1	14	10	0	0	0	100/100	7	34	34	1	14	10	0	0	0	100/100	7	34	33	1	14	11	0	0	0
figS3b_10	100/100	71	2	10	17	0	0	0	0	0	100/100	71	2	10	17	0	0	0	0	0	100/100	71	2	10	17	0	0	0	0	0		71	2	10	17	0	0	0	0	0
	FIRE	min0	min1	min2	min3	min4	min5	min6	min7	unassi
figS3c_2	100/100	26	2	66	6	0	0	0	0	0
figS3e_3	97/100	4	29	14	25	25	0	0	0	3
figS3d_3	100/100	60	2	14	24	0	0	0	0	0
figS3c_5	100/100	94	0	6	0	0	0	0	0	0
figS3c_14	89/100	26	28	17	10	8	0	0	0	11
figS3c_12	95/100	16	7	2	11	19	30	7	3	5
figS3b_12	100/100	7	34	33	1	14	11	0	0	0
figS3b_10	100/100	71	3	10	16	0	0	0	0	0
	Auto3D	min0	min1	min2	min3	min4	min5	min6	min7	unassi
figS3c_2	15/16	10	5	0	0	0	0	0	0	0
figS3e_3	100/100	0	66	0	34	0	0	0	0	0
figS3d_3	100/100	0	0	100	0	0	0	0	0	0
figS3c_5	5/6	0	0	5	0	0	0	0	0	0
figS3c_14	0/100	0	0	0	0	0	0	0	0	100
figS3c_12	95/100	0	0	0	95	0	0	0	0	5
figS3b_12	95/100	0	0	0	75	20	0	0	0	5
figS3b_10	94/100	5	13	76	0	0	0	0	0	6

[truncated: 1 more sheets: HF_r3]
